# Supplementary material for: Metformin treatment reduces temozolomide resistance of glioblastoma cells
Source: Oncotarget. 2016 Oct 24;7(48):78787–803. doi: 10.18632/oncotarget.12859 (PMC5346677; doi:10.18632/oncotarget.12859)
Supplement: Supplementary file 2 [file oncotarget-07-78787-s002.xlsx]

## Sheet: U87
SYMBOL	SYNONYMS	U87_R_P_FC	U87_R_P_adj.P.Val	U87_M_R_FC	U87_M_R_adj.P.Val
MMP3	STR1; STMY; MGC126102; STMY1; SL-1; MGC126103; MGC126104; MMP-3	0.246105	3.54e-08	1.48685	0.000279863
FJX1	FLJ25593; FLJ22416	0.292698	4.02e-06	2.04407	0.000285424
ALDH1A3	RALDH3; ALDH6; ALDH1A6	0.312182	3.09e-05	1.74418	0.00528431
PLTP	HDLCQ9	0.344864	4.8e-06	1.7332	0.000718575
TGFBI	CSD1; CSD2; CDB1; CDGG1; EBMD; CSD3; BIGH3; LCD1; CDG2; CSD	0.349837	8.54e-06	1.34598	0.0240805
ABCA1	CERP; ABC-1; MGC164864; MGC165011; HDLDT1; ABC1; TGD; FLJ14958	0.366459	0.000190062	1.77728	0.00880513
SBSN	UNQ698; MGC75533	0.383799	2.08e-05	2.66859	5.29e-05
DKK3	REIC	0.385581	4.36e-06	1.40255	0.00454635
SRGN	PRG1; PPG; PRG; FLJ12930; MGC9289	0.394188	3.47e-06	1.21871	0.0402928
LRIG1	LIG-1; LIG1; DKFZP586O1624	0.401083	5.62e-05	1.38722	0.0309808
AIF1L	MGC29466; FLJ12783; IBA2	0.409897	2.99e-07	1.24379	0.00363156
COL1A2	OI4	0.417523	0.000125312	1.53271	0.0135548
SPOCD1	FLJ39908; FLJ25348; RP11-84A19.1	0.452177	4.65e-07	1.88371	7.77e-06
CHCHD10	MGC70831; N27C7-4	0.458234	1.27e-05	1.35889	0.00642748
NMNAT2	C1orf15; PNAT2; KIAA0479; PNAT-2; MGC2756	0.464163	3.75e-06	1.25799	0.00943431
LOC100008589		0.485327	0.00111193	1.83287	0.00589956
CCL2	SMC-CF; MCP1; MCAF; HSMCR30; GDCF-2; SCYA2; HC11; MGC9434; MCP-1; GDCF-2 HC11	0.486793	0.000314779	1.5854	0.00740402
LASS6	CerS6; MGC129950; MGC129949	0.491793	9.51e-05	1.37158	0.0168484
LOC100132394		0.494648	0.000329721	1.92984	0.00112211
LOC100134364		0.526677	0.00236675	1.6319	0.0183508
MLLT11	AF1Q; RP11-316M1.10	0.539866	3.94e-05	1.65249	0.000367016
LPPR4	KIAA0455; PRG1; PHP1; PRG-1; RP4-788L13.1	0.550555	2.15e-05	1.26823	0.00943431
SNAP25	SNAP; dJ1068F16.2; SNAP-25; FLJ23079; RIC-4; SEC9; RIC4; bA416N4.2	0.55222	6.03e-06	1.4928	0.00020372
EIF5	EIF-5A	0.555814	0.00011771	1.40067	0.00589956
TMEM166	FLJ13391	0.556202	0.000150778	1.66218	0.00084836
PLOD2	LH2; TLH	0.558368	0.00047722	1.43284	0.0127375
KIAA0101	L5; p15(PAF); OEATC1; OEATC-1; NS5ATP9	0.567142	0.00446483	1.72522	0.0109728
DOCK10	Nbla10300; DKFZp781A1532; DRIP2; ZIZ3	0.574663	4.57e-06	1.31488	0.000875859
SERPINE1	PAI; PAI-1; PAI1; PLANH1	0.579151	3.11e-05	1.24796	0.0119411
VGF		0.588142	1.52e-05	1.30292	0.00225417
TCEAL7	MGC23947; MPMGp800C04260Q003	0.589175	2.15e-06	1.26972	0.000714131
CALR	FLJ26680; cC1qR; RO; SSA	0.590132	0.00055887	1.34932	0.0217424
VCAN	DKFZp686K06110; WGN; VERSICAN; PG-M; WGN1; ERVR; CSPG2	0.596351	0.00176518	1.7788	0.002184
MOXD1	MOX; dJ248E1.1; PRO5780; DKFZP564G202	0.596552	0.000989897	1.73218	0.0016179
LOC730994		0.600975	8.81e-05	1.41777	0.00187924
CTNNAL1	CLLP; alpha-CATU	0.605628	0.00729983	1.54096	0.0279101
RIMS3	RIM3; NIM3; KIAA0237	0.607449	1.03e-05	1.36347	0.000485849
PRSS7	ENTK; MGC133046	0.609137	0.000416554	1.33642	0.0148011
GFPT2	GFAT2; FLJ10380	0.611124	0.000207889	1.42687	0.00292962
COL8A1	C3orf7; MGC9568	0.6121	1.54e-05	1.31372	0.00129638
LAMB3	LAMNB1	0.613203	2.75e-05	1.40396	0.000657716
CAV1	CAV; VIP21; MSTP085	0.615542	0.00297106	1.40873	0.031256
NRP1	DKFZp781F1414; VEGF165R; NRP; DKFZp686A03134; CD304	0.617687	0.000755102	1.75624	0.000717219
DNER	bet; UNQ26	0.620745	0.00733516	1.77182	0.00581863
PAMR1	RAMP; FP938	0.622697	0.000900754	1.49822	0.00454137
C7orf44	FLJ10803	0.627712	0.000154229	1.22074	0.0288185
LRRN3	NLRR-3; NLRR3; FLJ11129	0.63639	0.000301669	1.60328	0.000551181
LOC732007		0.636573	0.00070645	1.44685	0.0044921
RFX5		0.641405	0.00156367	1.42777	0.00989364
ADAMTS1	KIAA1346; C3-C5; METH1	0.642426	2.08e-05	1.43902	0.000198506
PGAM1	PGAMA	0.64542	0.00125728	1.28155	0.0403888
LOC387882		0.646249	1.54e-05	1.25498	0.00187924
STAMBPL1	bA399O19.2; AMSH-LP; ALMalpha; KIAA1373; FLJ31524; AMSH-FP	0.646899	0.000105983	1.32632	0.00292422
C12orf48	FLJ20641	0.646949	0.000373545	1.25828	0.0218276
FAM176A		0.647485	5.59e-05	1.39978	0.000630788
MMD	PAQR11; MMA	0.65091	0.0036734	1.73841	0.00215866
C1orf54	FLJ23221	0.652164	0.000987306	1.41835	0.00600098
TMEM98	DKFZP564K1964	0.65568	0.000166467	1.25631	0.0104379
COL5A1		0.655937	0.00542427	1.52748	0.0105774
LOC729816		0.658483	0.000533011	1.34697	0.00694244
CD44	LHR; CDW44; ECMR-III; MGC10468; MDU2; CSPG8; Pgp1; IN; MUTCH-I; MIC4; MDU3; MC56; HCELL	0.658578	0.0170829	1.60441	0.0180508
MLEC		0.659416	0.00698064	1.47124	0.0193885
GEM	KIR; MGC26294	0.660047	0.017031	1.56671	0.0220683
GPR56	BFPP; DKFZp781L1398; TM7LN4; TM7XN1	0.664659	0.00751447	1.69503	0.00410755
CEP55	URCC6; C10orf3; FLJ10540	0.6705	0.0021483	1.47957	0.00497656
C10orf90	RP11-422P15.2; bA422P15.2; FLJ32938	0.673082	0.00041877	1.33127	0.00528431
CDC2	DKFZp686L20222; CDK1; MGC111195; CDC28A	0.676051	0.0214763	1.57068	0.0206836
TK1	TK2	0.676992	0.00183006	1.27806	0.0345145
TRIP13	16E1BP	0.679753	0.00117613	1.34876	0.00930266
MELK	KIAA0175; HPK38	0.681958	0.0117804	1.58671	0.00912911
SMS	SpS; SPMSY; MRSR; SRS	0.682525	0.00200074	1.3021	0.0249078
IGFBP7	MAC25; IGFBP-7; IGFBP-7v; PSF; FSTL2	0.683093	0.00417542	1.47232	0.00773164
C14orf135	FLJ38170; FBP2; FLJ12799	0.683784	0.00115265	1.48906	0.00204588
CPA4	CPA3	0.684008	0.00221586	2.09951	0.000117404
LAMB1	MGC142015; CLM	0.688941	0.000359098	1.43892	0.000979873
SYTL2	MGC102768; CHR11SYT; SGA72M; KIAA1597; SLP2	0.689797	0.000491779	1.27514	0.00976505
ANXA1	LPC1; ANX1	0.690941	0.00453681	1.3141	0.0363315
KLHL12	C3IP1; FLJ27152; DKIR	0.692703	0.000533782	1.24157	0.0176788
SNAI2	WS2D; SLUG; SLUGH1; MGC10182	0.694387	0.0107946	1.45654	0.0178425
LOC642590		0.696184	0.00227481	1.25644	0.0404083
FRMD6	c14_5320; MGC17921; C14orf31; Willin	0.702815	0.000155159	1.23586	0.00584013
NCAPG	NY-MEL-3; FLJ12450; HCAP-G; MGC126525; CHCG; CAPG	0.704044	0.000653218	1.45158	0.00108928
ZC3H11B		0.705646	0.00474471	1.27367	0.0483272
BUB1	hBUB1; BUB1L; BUB1A	0.708366	0.00297467	1.36904	0.00961531
PAICS	MGC1343; MGC5024; PAIS; AIRC; ADE2; DKFZp781N1372; ADE2H1	0.710153	0.00141655	1.2436	0.0270629
PGAM4	dJ1000K24.1; PGAM-B; PGAM3	0.710167	0.0174516	1.45357	0.021682
SLC44A1	RP11-287A8.1; CHTL1; CD92; CDW92; CTL1	0.711296	0.0127177	1.39456	0.0263424
CENPK	AF5alpha; P33; FKSG14; CENP-K; Solt	0.716199	0.00204409	1.30084	0.0137288
MATN2		0.716605	0.00249	1.76879	0.000283042
LAMC1	LAMB2; MGC87297	0.718795	0.00295289	1.43433	0.00388456
SKA2	MGC110975; Ska2; FLJ12758	0.719461	0.00359052	1.38908	0.00733375
SPOCK1	SPOCK; TESTICAN; TIC1; FLJ37170	0.719678	0.0120207	1.6951	0.00225323
LOC440043		0.721203	0.00122318	1.28778	0.0096108
FBXO5	Fbxo31; FBX5; EMI1	0.721659	0.000998484	1.44276	0.00120157
IMPDH2	IMPD2; IMPDH-II	0.723137	0.011427	1.81631	0.00102216
FAM111A	FLJ22794; KIAA1895; DKFZp686A06175	0.723714	0.00232022	1.22634	0.040865
CRABP2	CRABP-II; RBP6	0.724271	0.000815837	1.25037	0.0117884
SH2B3	LNK	0.72428	0.030511	1.51194	0.0183508
ISOC2		0.726691	0.00301536	1.32529	0.0115104
RAC2	Gx; EN-7; HSPC022	0.727104	0.0021659	1.30857	0.0103383
SYNC1	SYNC; MGC149626; SYNCOILIN; MGC149625	0.73063	0.00428817	1.63345	0.000860901
MFSD3		0.733109	0.00681756	1.37381	0.011975
MTMR4	FYVE-DSP2; ZFYVE11; KIAA0647	0.733969	0.000686372	1.27333	0.00553924
FXR1		0.736304	0.00291436	1.25632	0.0244898
ACOX2	BRCOX; THCCox; BCOX; BRCACOX	0.736344	0.000160505	1.38988	0.000256136
NR1H3	LXR-a; LXRA; RLD-1	0.736747	0.000172806	1.36532	0.000385824
RAD51AP1	PIR51	0.737854	0.00169582	1.53675	0.000553043
CDC45L	CDC45L2; CDC45; PORC-PI-1	0.73853	0.00390617	1.48322	0.00216703
SCARA3	APC7; MSLR1; MSRL1; CSR; CSR1	0.73877	0.000822952	1.2934	0.00430635
FHL2	SLIM3; AAG11; DRAL	0.73883	0.0367869	1.55038	0.0125688
CDK5RAP2	MCPH3; DKFZp686D1070; Cep215; KIAA1633; C48; DKFZp686B1070	0.738892	0.00359178	1.44247	0.00280606
LOC643873		0.74218	0.0155822	1.65663	0.00225417
EIF4B	EIF-4B; PRO1843	0.742392	0.0124526	1.61346	0.00231958
TTC3	TPRDIII; RNF105; DCRR1; DKFZp686M0150	0.743195	0.0241417	1.63215	0.00403696
ENPP2	NPP2; ATX; LysoPLD; ATX-X; PDNP2; PD-IALPHA; FLJ26803	0.743785	0.000494213	1.71378	3.78e-05
NUSAP1	LNP; FLJ13421; SAPL; BM037; PRO0310p1; Q0310; ANKT	0.745071	0.00134076	1.36778	0.00216703
EMP1	CL-20; EMP-1; TMP	0.74695	0.0257067	1.53614	0.00770746
PLEKHA2	TAPP2; FLJ25921	0.747533	0.00230811	1.35057	0.00403668
C14orf132	DKFZp761F2014	0.747937	0.00768023	1.43919	0.00497646
CCNA2	CCNA; CCN1	0.748048	0.00314698	1.2277	0.03274
ZEB2	KIAA0569; SMADIP1; ZFHX1B; SIP1; SIP-1	0.749911	0.000641213	1.21756	0.0100419
FSTL1	FRP; FSL1	0.752931	0.0253006	1.74573	0.00182854
HK2	HKII; HXK2; DKFZp686M1669	0.754399	0.0481213	1.38087	0.0468438
KLC1	KLC1; KLC; KNS2; KNS2A; MGC15245	0.754766	0.000508809	1.27666	0.00251588
PKIA	PRKACN1	0.761042	0.012653	1.28675	0.0333884
SPC24	SPBC24; FLJ90806	0.761099	0.0340833	1.34556	0.0411394
EML1	ELP79; EMAPL; EMAP; HuEMAP; FLJ45033	0.762908	0.00586783	1.38962	0.0044135
TMEM119		0.763409	0.000283455	1.33892	0.000434301
LOXL3	LOXL	0.764676	0.00174085	1.34659	0.00219091
COPG2	FLJ11781; 2-COP	0.764701	0.0325636	1.49753	0.0090717
STMN1	PR22; PP17; OP18; SMN; LAP18; PP19; Lag	0.764729	0.0141483	1.32999	0.0200367
CDH2	CD325; CDw325; CDHN; NCAD	0.766577	0.023281	1.43792	0.00996546
ASAP1	ZG14P; AMAP1; PAG2; ASAP1; PAP; CENTB4; KIAA1249	0.770255	0.0347782	1.51723	0.00718656
KIF20A	RAB6KIFL; MKLP2; FLJ21151	0.770303	0.00197445	1.28932	0.00471331
MFAP4		0.770315	0.000319928	1.63937	1.86e-05
S1PR3	FLJ37523; S1PR3; EDG-3; MGC71696; S1P3; LPB3	0.770606	0.000314779	1.32602	0.000460425
RANGAP1	SD; MGC20266; KIAA1835; Fug1	0.771258	0.0351912	1.4544	0.0122004
KIAA1191	FLJ21022	0.771321	0.0103647	1.23924	0.0444044
SCRN1	SES1; KIAA0193	0.77519	0.0295381	1.3657	0.0217788
KIF5C	KIAA0531; FLJ44735; NKHC; NKHC-2; KINN; NKHC2; MGC111478	0.777275	0.00425837	1.20167	0.0363981
DSE	DSEPI; SART2	0.778605	0.0171133	1.42426	0.00607731
DLG4	SAP90; PSD95	0.780525	0.00578062	1.22608	0.0281996
KIAA1429	MSTP054; MGC141940; DKFZP434I116; MGC138493; DKFZp781B2117	0.783411	0.0325636	1.292	0.0454048
AKAP11	PRKA11; AKAP220; DKFZp781I12161; KIAA0629; FLJ11304	0.785155	0.00231548	1.2963	0.0033975
S100A3	S100E	0.786168	0.00686177	1.60105	0.000403596
LDHA		0.789907	0.0293598	1.27701	0.0435534
EXTL2	EXTR2	0.789917	0.0448312	1.33744	0.0322405
KIF11	KNSL1; EG5; HKSP; TRIP5	0.790494	0.0121449	1.37479	0.005335
CENPM	C22orf18; bK250D10.2; PANE1; MGC861; CENP-M	0.790807	0.0094103	1.2721	0.0160654
SEZ6L2	FLJ90517; PSK-1	0.791311	0.0082429	1.23467	0.0255646
LOC647000		0.793414	0.0091688	1.52275	0.000846796
FEZ2	MGC117372; HUM3CL	0.793657	0.0479551	1.30664	0.0445423
SETD3	C14orf154; FLJ23027; MGC87236; DKFZp761E1415	0.795203	0.0415466	1.37061	0.0183508
C19orf48	MGC13170	0.799431	0.000430551	1.4561	5.26e-05
PRDM8	PFM5	0.800441	0.00690999	1.23469	0.0174971
LOC729086		0.803146	0.0343893	1.36987	0.0121569
MAP3K7	TAK1; TGF1a	0.805746	0.00690999	1.21509	0.0217659
SUCLG2	G-BETA	0.806079	0.020667	1.54043	0.00125253
IRS1	HIRS-1	0.807128	0.0038307	1.21709	0.0119411
CKAP4	p63; CLIMP-63; MGC99554; ERGIC-63	0.80729	0.0133737	1.3547	0.00467388
RDM1	MGC33977; RAD52B	0.808899	0.0142617	1.39093	0.00311527
CENPF	PRO1779; hcp-1; CENF	0.809717	0.0129066	1.25565	0.017138
LOC440160		0.810059	0.006521	1.26954	0.00684773
LPXN	LDPL	0.811249	0.00756591	1.22485	0.0170519
KIF23	MKLP-1; CHO1; KNSL5; MKLP1	0.811955	0.00748835	1.26704	0.00772348
MEIS2	MGC2820; MRG1; HsT18361	0.813072	0.0401382	1.62265	0.00122018
ANLN	DKFZp779A055; Scraps; scra; ANILLIN	0.813279	0.0231715	1.49892	0.00163911
MMS19L	MMS19; MGC99604; MET18; hMMS19	0.816549	0.0293598	1.29966	0.0168247
S100A4	FSP1; MTS1; 18A2; PEL98; P9KA; CAPL; 42A	0.819363	0.0118521	1.23568	0.0169555
TOP2A	TOP2; TP2A	0.820186	0.0367869	1.54162	0.00161107
PDGFRB	PDGFR; JTK12; CD140B; PDGF-R-beta; PDGFR1	0.82062	0.00137171	1.29683	0.000673873
UHRF1	Np95; hNP95; MGC138707; ICBP90; RNF106; FLJ21925	0.821842	0.0468588	2.02225	0.000135127
FLJ35258		0.822003	0.0223183	1.39117	0.0033975
CKAP2L	MGC39683; FLJ40629	0.82422	0.00831466	1.32173	0.00261057
RTTN	FLJ26356; DKFZP434G145; FLJ39085	0.824732	0.00442068	1.3002	0.00191344
LOC642477		0.824742	0.00232572	1.40058	0.000221984
F2RL1	PAR2; GPR11	0.824876	0.00474639	1.36975	0.000740078
PBK	Nori-3; SPK; FLJ14385; TOPK	0.825008	0.012692	1.42192	0.00118654
IVNS1ABP	FLJ36593; FLJ35593; KIAA0850; FLARA3; FLJ10069; NS1-BP; NS-1; DKFZp686K06216; ND1; HSPC068; FLJ10962; FLJ10411; NS1BP	0.826881	0.00839301	1.49171	0.000325999
MRPL19	RLX1; MRP-L15; RPML15; MGC20675; KIAA0104	0.827981	0.00573556	1.22034	0.00880513
TFPI	TFI; LACI; EPI	0.829332	0.0170829	1.29955	0.00635148
CTSK	CTSO2; CTSO; CTSO1; PKND; CTS02; PYCD; MGC23107	0.829569	0.0298114	1.48442	0.00148469
CIRH1A	TEX292; KIAA1988; CIRHIN; FLJ14728; NAIC	0.829651	0.0140383	1.23171	0.0159013
TYMS	TS; TSase; TMS; HsT422; MGC88736	0.831819	0.0423896	1.97779	9.64e-05
EXT1	ttv; EXT	0.832673	0.0157948	1.27971	0.00713249
CCDC99	FLJ20364	0.832705	0.0333613	1.32577	0.00822577
LOC100131704		1.20089	0.0211441	0.738569	0.00348767
STK19	RP1; G11; D6S60; HLA-RP1; MGC117388; D6S60E	1.20274	0.00622566	0.834086	0.0133191
ALKBH2	ABH2; MGC90512; hABH2	1.20379	0.00584941	0.849781	0.0215147
HSPC171		1.20404	0.0291578	0.821092	0.0393045
UBE2L6	UBCH8; RIG-B; MGC40331	1.20478	0.0234954	0.829164	0.0402809
TMBIM1	PP1201; MST100; RECS1; MSTP100	1.20674	0.0169449	0.807254	0.0174087
MTMR9	LIP-STYX; C8orf9; DKFZp434K171; MTMR8; MGC126672	1.20889	0.0154336	0.818976	0.0227046
PHLDA2	HLDA2; BWR1C; IPL; TSSC3; BRW1C	1.20992	0.00186817	0.82736	0.00397584
ANG	RNASE5; MGC22466; RNASE4; MGC71966	1.21132	0.0170865	0.811731	0.021682
ATP6V0D2	VMA6; ATP6D2; FLJ38708	1.21134	0.020286	0.747962	0.0052295
MRPL52		1.21188	0.00773847	0.792866	0.00589956
DHRS7	CGI-86; retDSR4; retSDR4	1.2147	0.0411762	0.717297	0.00626464
HRAS	c-bas/has; RASH1; K-ras; N-ras; CTLO; HRAS1	1.2151	0.00606914	0.786713	0.00428394
APOL2	APOL-II	1.21634	0.00574944	0.802658	0.00636578
NOL7	RARG-1; dJ223E5.2; MGC71933; C6orf90	1.21686	0.0133107	0.752689	0.00414816
C17orf63	FLJ10700	1.21869	0.0107429	0.789825	0.00880513
OSTM1	GL; HSPC019; GIPN	1.21974	0.00157246	0.781544	0.00108928
MIF4GD	SLIP1; MIFD; MGC45027; AD023	1.2206	0.0123752	0.796919	0.0127023
LCN2	NGAL	1.22109	0.00481144	0.774923	0.00284486
IGFBP1	PP12; hIGFBP-1; IGF-BP25; IBP1; AFBP	1.22287	0.00787554	0.449176	8.56e-06
SMPDL3A	yR36GH4.1; FLJ20177; ASM3A; ASML3a	1.22355	0.00910786	0.798628	0.0103383
NUDT9	NUDT10; MGC3037	1.22425	0.00385459	0.747511	0.00121381
FAM43A	FLJ90022	1.22713	0.00387201	0.831824	0.0131842
ISY1	KIAA1160	1.22767	0.0049335	0.785332	0.00438033
WDR74		1.2297	0.0140779	0.820271	0.0313989
ACP2		1.23009	0.0236091	0.752482	0.00989364
LOC143666		1.23053	0.00504633	0.778847	0.00395917
LIN37	ZK418.4; MGC9505; lin-37; F25965	1.23159	0.00381279	0.840819	0.0187731
PPP1R14C	KEPI; NY-BR-81; CPI17-like	1.232	0.0282085	0.736512	0.00881852
MED8	MGC19641; MGC17544; ARC32	1.23343	0.0182909	0.759173	0.00943431
CHPT1	CPT1; CPT	1.23396	0.0157004	0.801565	0.0232216
GYPC	MGC126191; GE; CD236R; GYPD; CD236; GPC; MGC117309; MGC126192	1.23413	0.00163899	0.496244	4.3e-06
DACT1	THYEX3; HDPR1; DAPPER1; FRODO; DAPPER; DPR1	1.23498	0.00781677	0.758826	0.00403098
YWHAB	KCIP-1; HS1; GW128	1.2365	0.00885442	0.725477	0.0022288
C2orf18	FLJ20555	1.23712	0.0082887	0.694947	0.00107762
TSC22D3	hDIP; DIP; DKFZp313A1123; DSIPI; TSC-22R; GILZ	1.23727	0.0265039	0.676002	0.00262177
S100A11	S100C; MLN70	1.23737	0.0120215	0.729956	0.0033975
CXorf57	RP11-647M7.1; FLJ10178; FLJ14191	1.23825	0.000992977	0.811138	0.0024975
PSENEN	MSTP064; MDS033; PEN-2; PEN2	1.24464	0.0155867	0.812677	0.0358862
LOC645313		1.24598	0.000803059	0.770207	0.000709593
IRF7	IRF7A; IRF-7H	1.24633	0.00187538	0.780306	0.002184
SLC35C2	FLJ37039; BA394O2.1; OVCOV1; MGC39183; CGI-15; C20orf5; MGC32079; MGC20633	1.24869	0.00575434	0.814319	0.0166743
RRAD	REM3; RAD; RAD1	1.24893	0.00504633	0.566478	6.32e-05
MTSS1	MIM; KIAA0429; MIMA; MIMB; FLJ44694	1.25031	0.0127641	0.625279	0.000546192
DTWD1	MGC111207; MDS009	1.25478	0.0139847	0.809767	0.0353493
UNC50	URP; GMH1; DKFZp564G0222; HSD23; hGMH1p; UNCL	1.25823	0.00666641	0.759576	0.00540948
TM4SF19		1.25825	0.0123953	0.76879	0.0124286
KIAA0355		1.25957	0.00334109	0.813959	0.012008
ECH1	HPXEL	1.26177	0.0132961	0.773777	0.0159013
PROSC	FLJ11861	1.26298	0.0074509	0.808615	0.0223165
AVEN	PDCD12	1.26528	0.00188632	0.807503	0.00626654
VAC14	TAX1BP2; FLJ36622; MGC149816; TRX; ArPIKfyve; FLJ10305; MGC149815	1.26688	0.00390591	0.789218	0.00781971
CIR1		1.26798	0.00314698	0.818894	0.0149806
PARD6A	TAX40; PAR6C; TIP-40; PAR6alpha; PAR-6A; PAR6	1.26965	0.00262567	0.837438	0.0226963
MARS	FLJ35667; METRS; MTRNS	1.27212	0.00839301	0.580976	0.000219876
LOC100128221		1.27405	0.000495965	0.815756	0.00284957
SNRPC	FLJ20302	1.2762	0.024736	0.77371	0.0350904
ZNF281	FLJ12859; ZNP-99; ZBP-99; FLJ14378	1.27822	0.0149544	0.638466	0.00143415
HRASLS3	HREV107-3; HREV107; H-REV107-1; MGC118754	1.28083	0.00183596	0.660948	0.000220532
RHBDD2	NPD007; RHBDL7	1.28282	0.00193657	0.77909	0.00395917
RNF181	HSPC238	1.28422	0.0137801	0.799912	0.0411727
CCNDBP1	DIP1; GCIP	1.28454	0.000890859	0.844395	0.014167
FDFT1	SS; DGPT; SQS; ERG9	1.28619	0.010789	0.588195	0.00044317
MGC72080		1.28639	0.00983719	0.750425	0.0100419
COL4A3BP	GPBP; STARD11; FLJ20597; CERTL; CERT	1.29031	0.00759628	0.703654	0.00299204
LOC402560		1.29341	0.000718131	0.796676	0.0030823
C10orf104	FLJ33728; bA570G20.3	1.30134	0.00995619	0.789319	0.0305898
RAB4B	MGC52123	1.30572	0.00231548	0.754788	0.00366002
HMGCS1	MGC90332; HMGCS	1.30727	0.0105399	0.669881	0.00277909
FAM58A	MGC29729	1.30802	0.000281043	0.835442	0.00548722
PEX16		1.30845	0.00293843	0.792644	0.0124286
IFT20		1.30947	0.0235888	0.680875	0.00819527
GAGE8		1.31062	0.00441449	0.826709	0.0434656
INSIG1	MGC1405; CL-6	1.31304	0.0223019	0.352386	3.59e-05
C20orf24	PNAS-11; RIP5	1.31334	0.00278574	0.842575	0.0479512
KIAA0831	MGC126291; MGC126292	1.31337	0.00106511	0.826651	0.014095
GLRX	GRX; GRX1; MGC117407	1.31446	0.0142566	0.576127	0.000778124
POR	CPR; FLJ26468; P450R; DKFZp686G04235; CYPOR	1.31501	0.00790725	0.582475	0.000455349
KYNU		1.31517	0.0119314	0.76547	0.0249934
EXOSC1	SKI4; Ski4p; Csl4p; RP11-452K12.9; p13; CGI-108; CSL4; hCsl4p	1.31587	0.00354453	0.763204	0.00771929
PRDX5	PRDX6; AOEB166; MGC142285; B166; PRXV; PLP; MGC117264; SBBI10; ACR1; PMP20; MGC142283	1.31753	0.00975586	0.774531	0.026247
NHP2L1	OTK27; SNU13; NHPX	1.31756	0.00667272	0.744663	0.00941901
FAM164A	CGI-62	1.32058	0.00282291	0.810368	0.0221422
C4orf7	FDC-SP; MGC71894	1.32443	0.00897127	0.789967	0.0369848
NUDT5	hYSAH1; YSA1H	1.32977	0.00129722	0.794494	0.00819527
BEX2	BEX1; DJ79P11.1	1.3312	0.00332786	0.315978	3.17e-06
POLR2G	hsRPB7; hRPB19; MGC138369; RPB7; MGC138367	1.33254	0.0124839	0.74515	0.0209907
ZNF33B	FLJ23327; MGC129696; KOX2; ZNF11B; KOX31	1.33349	0.0005025	0.828245	0.0100473
CAST	MGC9402; BS-17	1.33559	0.015085	0.536051	0.000564643
FBXL18	FLJ11467; FLJ10776; FLJ41541; FLJ38075; Fbl18; FLJ26934	1.33659	0.000637307	0.727403	0.000875859
SLC35E1	MGC44954; FLJ14251; DKFZp564G0462; FLJ36689	1.3375	0.00314378	0.768528	0.0104379
MKNK2	GPRK7; MNK2	1.3377	0.00333238	0.774922	0.0129883
STK32A	MGC22688; YANK1	1.33997	0.000154904	0.756938	0.000508752
NUPR1	P8; COM1	1.34094	0.0377997	0.363877	0.000125996
M6PR	SMPR; FLJ32994; CD-MPR; MPR46	1.34191	0.0114034	0.779382	0.0433824
LOC100134537		1.34387	0.0205305	0.707294	0.0183508
CCDC12	MGC23918; FLJ39430	1.3467	0.000995473	0.833136	0.0243561
LOC100134182		1.34764	0.000695507	0.845201	0.0263424
LRRN4CL	MGC61707	1.35136	0.000503687	0.702075	0.00047123
ZNHIT1	ZNFN4A1; CG1I	1.35269	0.00200495	0.71045	0.00225417
PCDHB2	MGC111392; PCDH-BETA2	1.35634	0.000192129	0.840665	0.00908134
TDG		1.35985	0.0037454	0.765639	0.0150973
DNTTIP1	C20orf167; Tdif1; dJ447F3.4	1.36102	0.000739498	0.783484	0.00553924
HABP4	SERBP1L; IHABP4; MGC825; Ki-1/57	1.36128	0.0032995	0.811889	0.0404966
LOC653147		1.36234	0.000955549	0.84982	0.044538
MID1IP1	THRSPL; MIG12; STRAIT11499; FLJ10386; G12-like	1.36307	0.000531204	0.716365	0.000812003
C8orf40		1.3631	0.00221586	0.817408	0.0347196
POLR2F	hsRPB6; RPABC2; hRPB14.4; HRBP14.4; RPB6	1.36588	0.0076872	0.772427	0.0345418
C9orf21		1.36622	0.00241223	0.784233	0.0170807
NNMT		1.36871	6.24e-05	0.791145	0.000875859
ZNF593	ZT86	1.36906	0.0113356	0.738096	0.024957
PPAPDC1B	HTPAP	1.37103	0.000870261	0.739916	0.00251588
SNAPC5	SNAP19	1.37227	0.00862785	0.764342	0.0343108
MAF	MGC71685	1.381	0.000103609	0.811433	0.00287359
GSTA4	GTA4; GSTA4-4; DKFZp686D21185	1.38266	0.00157536	0.797219	0.0193063
DTD1	HARS2; C20orf88; DUEB; bA555E18.1; bA379J5.3; MGC119131; MGC41905; pqn-68	1.38482	0.00177093	0.721364	0.00363151
ERCC1	UV20; COFS4	1.38542	0.00113077	0.807657	0.0200107
HIST1H2BD	H2B.1B; HIRIP2; MGC90432; dJ221C16.6; H2B/b; H2BFB	1.38659	0.00157246	0.817989	0.033813
TSC1	TSC; LAM; MGC86987; KIAA0243	1.38671	0.00114562	0.814672	0.0246779
HNRPUL2		1.38823	0.00162071	0.795555	0.0200362
C3orf31	MGC16471; DKFZp434E0519	1.3885	0.000678948	0.761872	0.00403098
GNL3L	RP11-353K22.1; FLJ10613	1.38895	0.00188692	0.696067	0.00243364
SIRPA	SIRPalpha2; BIT; SHPS1; MFR; SIRP; SHPS-1; CD172A; SIRP-ALPHA-1; SIRPalpha; PTPNS1; P84; MYD-1	1.3916	0.0155912	0.560437	0.0019027
FAM127C	CXX1c; FLJ25577; MAR8B	1.39174	0.0368371	0.693949	0.0414326
RARRES3	MGC8906; HRASLS4; TIG3; RIG1	1.39344	0.0122934	0.597195	0.0026581
LPIN1	DKFZp781P1796; KIAA0188	1.39884	0.000834225	0.552287	7.55e-05
ATP9A	KIAA0611; ATPIIA	1.39915	0.00345669	0.644909	0.00187924
LOC347292		1.39937	0.00933604	0.740257	0.0293767
GPR177	C1orf139; FLJ23091; WLS; EVI; MGC131760; MRP; MGC14878	1.40178	0.00182263	0.816478	0.0414326
LOC100133477		1.40673	0.00544053	0.782356	0.0469287
KLF13	NSLP1; FKLF2; RFLAT-1; BTEB3; RFLAT1	1.40715	0.000945683	0.774449	0.00908134
LOC644517		1.4163	0.00221586	0.789788	0.0293767
P8	COM1	1.41834	0.00301536	0.349517	1.43e-05
GAGE12F		1.41862	0.000950867	0.78031	0.0119161
FLYWCH2		1.41888	0.000445441	0.831453	0.0249934
LSS	OSC	1.42023	0.00301493	0.614615	0.00116039
CT45A1		1.42507	0.000294801	0.789253	0.00573955
YPEL3	MGC10500	1.42517	0.00700136	0.733522	0.0251853
VRK3		1.43204	0.000293223	0.782439	0.00517107
SNX21	PP3993; dJ337O18.4; SNX-L; C20orf161; MGC29895	1.43349	0.00233809	0.800268	0.0447071
HIST1H2BK	MGC131989; H2BFT; H2BFAiii; H2B/S	1.43366	0.000490566	0.830699	0.0297757
FRAT2	MGC10562	1.43761	0.000321692	0.77256	0.00450818
ISCU	hnifU; 2310020H20Rik; MGC74517; NIFU; NIFUN; ISU2	1.4441	0.000147462	0.796311	0.00479651
SRPK2	FLJ36101; SFRSK2	1.45155	0.00180725	0.746598	0.0126309
SMOC1		1.45172	0.000180204	0.810277	0.00908134
SPRR2A		1.45177	0.000485777	0.669166	0.000718778
TUBB2A	TUBB; TUBB2; dJ40E16.7	1.45566	0.00141655	0.793214	0.0309808
AMDHD2	CGI-14	1.46649	0.000997005	0.818978	0.0478167
PRPH	PRPH1; NEF4	1.46768	0.000154636	0.59226	6.44e-05
MRPL54		1.46876	0.00817837	0.740077	0.0453306
MIR1974		1.47293	0.0435502	0.531662	0.00855459
HAVCR2	TIMD3; FLJ14428; KIM-3; Tim-3; TIM3	1.47345	0.000115617	0.807096	0.00703353
RBM4B	RBM30; ZCRB3B; ZCCHC15; RBM4L; MGC10871	1.4761	9.09e-05	0.808374	0.00586377
COMMD5	FLJ13008; HT002; HCARG; MGC72046	1.4778	3.69e-05	0.807968	0.00304879
MFSD6		1.48668	0.000495965	0.780947	0.0127023
DLGAP4	RP5-977B1.6; KIAA0964; MGC131862; SAPAP4; DAP4	1.48889	0.00188632	0.745851	0.0176091
TFIP11	FLJ22086; TIP39; bK445C9.6	1.49069	0.000112962	0.847189	0.0268636
KRTCAP2	KCP2	1.49251	0.00524578	0.712607	0.0229972
RPL26L1	RPL26P1; FLJ46904	1.49798	0.00421992	0.754279	0.0432264
CITED2	P35SRJ; MRG1	1.498	0.000893501	0.749823	0.0110017
TACC2	AZU-1; ECTACC	1.5014	0.000112165	0.814243	0.0106918
CLUAP1	FLJ13297; KIAA0643	1.50219	0.000114913	0.802489	0.00777707
C1orf198	FLJ14525; FLJ16283; DKFZp667D152; MGC10710; FLJ38847	1.50226	0.000102261	0.674098	0.000307272
ELP3	FLJ10422; KAT9	1.51164	0.000111571	0.811446	0.0105774
ELOF1	ELF1	1.52141	0.000717319	0.784796	0.0243561
VCX2	VCX2R; VCXB; MGC118977; MGC125729; MGC125795; MGC125794; VCX-2r	1.52613	0.000488539	0.814983	0.0380589
GAGE2E		1.5325	1.34e-05	0.75817	0.000472815
RBM39	DKFZp781C0423; RNPC2; CC1.3; CAPER; CAPERalpha; HCC1; FLJ44170	1.55363	0.00156589	0.643964	0.00336368
TMEM99	MGC21518	1.55368	0.00057405	0.678631	0.00261057
ACYP2	ACYP; ACYM	1.55787	0.00195426	0.761559	0.0396922
DYNLRB1	BLP; ROBLD1; BITH; DNLC2A; DNCL2A	1.57507	0.000715655	0.762283	0.0208644
KCNJ2	IRK1; HHBIRK1; SQT3; HHIRK1; KIR2.1; LQT7	1.5844	0.000670961	0.58845	0.000688181
CD9	MRP-1; MIC3; BTCC-1; BA2; 5H9; TSPAN29; GIG2; DRAP-27; P24	1.58925	0.000971593	0.757034	0.0258994
C11orf75	FN5	1.59353	0.000341997	0.731333	0.00630496
HAGH	HAGH1; GLX2; GLXII; GLO2	1.59968	0.00116209	0.711569	0.0128078
IFI30	MGC32056; IP30; GILT; IFI-30	1.60429	4.75e-05	0.818707	0.0130499
LOC648638		1.60517	0.0131243	0.668936	0.0481335
CXorf61	FLJ22913; KK-LC-1; FLJ20611; RP3-452H17.2	1.61069	0.000534215	0.802597	0.0499599
ENOSF1	RTS beta; TYMSAS; RTS alpha; HSRTSBETA; RTS	1.61978	0.000318375	0.696549	0.00343044
CHMP2A	VPS2; VPS2A; CHMP2; BC-2; BC2	1.6398	0.000426812	0.78796	0.0355402
AHNAK	MGC5395; AHNAKRS	1.65046	8.54e-06	0.720666	0.000312194
RRAGA	RAGA; FIP-1	1.65535	8.75e-05	0.749925	0.00460033
SCD	SCD1; PRO0998; MSTP008; FADS5	1.65601	0.000177104	0.351177	7.77e-06
HOXA5	MGC9376; HOX1; HOX1C; HOX1.3	1.66566	0.000758832	0.67517	0.00641446
C5AR1	CD88; C5AR; C5A; C5R1	1.66728	6.25e-06	0.488712	3.28e-06
LDLR	FHC; FH	1.67716	0.0010464	0.331698	3.4e-05
GPRC5C	MGC131820; RAIG3; RAIG-3	1.71067	1.13e-05	0.827666	0.0103221
SPRYD3	FLJ14800	1.71258	8.81e-05	0.79887	0.0212252
CYP4V2	BCD; MGC43534; CYP4AH1	1.71678	0.000329721	0.66628	0.00348767
DNAJB2	HSPF3; HSJ1	1.71731	0.000200171	0.809246	0.0494153
TCEB2	SIII	1.72319	1.81e-05	0.722237	0.00102216
GAGE12B		1.72346	6.82e-05	0.715389	0.00263481
FRMD8	MGC31785; FKSG44; FLJ32216; FLJ90369	1.73467	3.94e-05	0.832131	0.033704
EDF1	EDF-1; MBF1; MGC9058	1.73521	2.35e-05	0.640076	0.000224507
GAGE12J	GAGE11	1.76001	2.71e-05	0.694453	0.00100038
DCI		1.78147	3.84e-05	0.717405	0.00244958
C10orf10	FIG; DEPP	1.78911	0.00531272	0.410227	0.00121084
GAGE12G	MGC132611; RP11-959H17.6	1.79816	0.000207889	0.732678	0.0135548
GAGE12C		1.80919	9.68e-05	0.679526	0.00260688
GAGE5		1.81178	9.23e-05	0.703688	0.0040075
LOC645037		1.81361	0.000281378	0.707627	0.0110017
RXRA	FLJ16020; FLJ16733; NR2B1; MGC102720	1.82999	8.8e-05	0.713957	0.0052295
GAGE6		1.84866	1.69e-05	0.674639	0.000619962
ZIC2	HPE5	1.8552	3.75e-06	0.781107	0.00219091
GAGE12H	RP11-959H17.7	1.86032	0.000126192	0.636859	0.00191543
MIDN	DKFZp547M072	1.87047	3.5e-05	0.80275	0.024957
LOC340947		1.89358	0.000134576	0.717581	0.0105774
NUDT14	UGPP	1.914	2.02e-05	0.721677	0.00280606
GAGE4	GAGE5	1.92322	3.98e-05	0.677626	0.00216703
CD163L1	M160; CD163B	1.93612	1.53e-05	0.595646	0.000193234
ATP6V0C		1.93929	1.81e-05	0.777559	0.0103031
GAGE2B		1.94635	6.98e-06	0.683324	0.000576177
FASN	MGC14367; MGC15706; FAS; OA-519	1.94942	0.000493016	0.594642	0.00414816
GAGE12I	GAGE7B; CT4.7; AL4	1.95319	0.000140994	0.681681	0.0067616
TDO2	TRPO; TDO; TPH2	2.06003	6.03e-06	0.763669	0.00497286
PLAC9	MGC104710	2.07621	2.57e-05	0.749808	0.0117401
CT45A5		2.09357	4.77e-07	0.608422	1.89e-05
MSMP		2.13692	1.21e-06	0.610059	5.26e-05
SPRR2F		2.3262	2.19e-05	0.163682	1.07e-06
FABP5L2		2.4259	1.3e-06	0.784958	0.00642853
M160	CD163B	2.59923	6.86e-06	0.689007	0.0044021
VCX-C	MGC119815	2.69008	2.09e-05	0.66607	0.00791998
VCX	VCXB1; VCX-B1; VCX1; VCX-10r; VCX10R; MGC118975	2.76997	1.69e-05	0.647462	0.00542404
VCX3A	MGC125796; VCX-A; VCX3; MGC125730; VCX8R; VCXA; MGC118976; VCX-8r	2.79829	6.05e-06	0.663916	0.00363151
SPINK1	Spink3; PCTT; PSTI; TATI	2.81512	4.69e-06	0.515707	0.000209966
SPRR2D		2.88803	8.03e-07	0.0650144	3.49e-09
MAGEC2	HCA587; CT10; MAGEE1; MGC13377	3.14946	2.95e-08	0.782972	0.00118654
CT45A4		3.2369	4.26e-07	0.469791	2.08e-05
HRK	HARAKIRI; DP5	3.58653	4.57e-06	0.635454	0.00492786
