# Supplementary material for: Metformin treatment reduces temozolomide resistance of glioblastoma cells
Source: Oncotarget. 2016 Oct 24;7(48):78787–803. doi: 10.18632/oncotarget.12859 (PMC5346677; doi:10.18632/oncotarget.12859)
Supplement: Supplementary file 3 [file oncotarget-07-78787-s003.xlsx]

## Sheet: U251
SYMBOL	SYNONYMS	U251_R_P_FC	U251_R_P_adj.P.Val	U251_M_R_FC	U251_M_R_adj.P.Val
BEX2	BEX1; DJ79P11.1	0.102871	2e-08	1.45572	0.00364282
WARS	IFI53; IFP53; GAMMA-2	0.145378	9.74e-08	1.91413	0.00339341
NBL1	D1S1733E; NO3; DAND1; DAN; NB; MGC8972	0.212798	2.54e-07	1.57552	0.0261853
GDF15	PTGFB; GDF-15; PDF; NAG-1; MIC1; PLAB; MIC-1	0.213086	4.62e-06	4.29696	0.00417093
IL8	GCP-1; MDNCF; NAP1; CXCL8; AMCF-I; TSG-1; LYNAP; NAP-1; MONAP; GCP1; SCYB8; LUCT; K60; LECT; 3-10C; b-ENAP; NAF	0.252702	2.81e-06	2.51521	0.00148629
AARS		0.266387	1.97e-05	1.81565	0.00687048
PCK2	PEPCK; PEPCK2; PEPCK-M	0.268596	4.8e-08	1.30716	0.013944
NUPR1	P8; COM1	0.294989	8.68e-06	1.63816	0.027872
YARS	CMTDIC; YTS; TYRRS; YRS	0.298297	4.37e-06	1.36175	0.0190102
CRELD1	AVSD2; CIRRIN; DKFZP566D213	0.316338	8.84e-08	1.41715	0.0151729
LARP6	FLJ11196; ACHN	0.318734	1.3e-07	1.64712	0.00479947
MGP	NTI; GIG36; MGLAP	0.325129	2.73e-06	2.22479	0.00223927
SPIRE1	Spir-1; MGC150622; MGC150621	0.336532	2.31e-06	1.61269	0.0127078
C10orf10	FIG; DEPP	0.338058	0.000115975	1.6373	0.0133326
GADD45A	GADD45; DDIT1	0.342282	5.29e-06	1.37908	0.0405263
RBCK1	XAP4; RNF54; ZRANB4; RBCK2; UBCE7IP3; C20orf18; HOIL1	0.379005	9.36e-07	1.401	0.00759563
PDIA3P	ERp60; GRP58P	0.384803	0.000132511	1.48778	0.00879424
RCAN1	ADAPT78; MCIP1; DSC1; CSP1; DSCR1; RCN1	0.404228	1.28e-06	2.26676	0.00133482
CD68	SCARD1	0.406198	0.000232166	2.07914	0.036926
P8	COM1	0.412289	7.76e-06	1.41817	0.0152155
DDX10	HRH-J8	0.413947	1.15e-06	2.30694	0.00106379
NUCB2	NEFA	0.429394	8.68e-06	1.83463	0.00951211
IFRD1	PC4; TIS7	0.434937	5.26e-05	1.50449	0.0206152
GFPT1	GFA; GFPT; GFAT; GFAT1; GFAT1m	0.436493	9.59e-05	1.43509	0.00877474
XBP1	TREB5; XBP2	0.449443	2.04e-05	1.34302	0.0123872
ADM	AM	0.463521	2.1e-05	1.5094	0.0287736
MTFR1	KIAA0009; CHPPR	0.480051	8.96e-05	1.45185	0.00426205
EEF1A2	EEF1AL; STN; HS1; EF-1-alpha-2; EF1A	0.489328	2.79e-05	1.45985	0.0220503
PMAIP1	APR; NOXA	0.491936	0.000238887	2.31668	0.00486263
C5orf32	ORF1-FL49	0.500067	0.000134556	1.57628	0.00874406
FTH1	MGC104426; FTHL6; PIG15; PLIF; FTH	0.50303	6.72e-05	1.25211	0.0194441
HSPA1B	HSP70-2; HSPA1A	0.51188	0.000259003	1.30155	0.0262743
ATF4	TXREB; TAXREB67; CREB2; CREB-2	0.516607	0.00020872	1.58999	0.00975422
PATL1	FLJ36874; MGC125671; MGC125672	0.518745	2.73e-06	1.87851	0.00174949
MARS	FLJ35667; METRS; MTRNS	0.519927	1.64e-05	1.23295	0.0423971
FAM46A	XTP11; C6orf37; FLJ20037; FLJ31495	0.520071	0.000977821	3.23802	0.00416418
KRT81	KRTHB1; Hb-1; HB1; MLN137; hHAKB2-1; ghHkb1	0.529758	4.07e-05	2.01343	0.0039328
TPD52L1	D53; MGC8556; hD53; TPD52L2	0.544874	1.36e-06	1.48048	0.0028531
TGIF1	HPE4; MGC5066; MGC39747; TGIF	0.548699	3.49e-05	1.47641	0.0112417
H1F0	H1FV; MGC5241; H10	0.548805	0.000486463	6.14244	0.00153149
CEBPB	CRP2; TCF5; LAP; IL6DBP; C/EBP-beta; NF-IL6; MGC32080	0.552048	0.000835808	1.83852	0.0301778
BLVRB	BVRB; MGC117413; FLR	0.552802	0.000352253	1.59311	0.0309184
ZFAND2A	AIRAP	0.565781	0.000450627	1.29491	0.00749102
SEL1L3	FLJ21629; FLJ41299; DKFZp781J1697	0.57432	2.79e-05	1.64989	0.00673894
RAB3IL1	GRAB	0.575991	2.68e-05	1.32629	0.0162835
SELS	SEPS1; ADO15; MGC2553; SBBI8; VIMP; AD-015; MGC104346	0.577626	6.72e-05	1.25244	0.0224114
SLC44A2	FLJ44586; DKFZp666A071; PP1292; CTL2	0.578558	0.000375738	1.70503	0.0220519
RRAGD	RAGD; DKFZP761H171; bA11D8.2.1	0.581942	6.72e-05	1.52764	0.00480939
GPNMB	NMB; HGFIN	0.591401	0.00478173	2.271	0.00384513
SMOX	PAO; PAOh1; dJ779E11.1; SMO; MGC1010; C20orf16; FLJ20746	0.592176	1.3e-05	1.69233	0.00488983
MID1IP1	THRSPL; MIG12; STRAIT11499; FLJ10386; G12-like	0.597144	1.44e-05	1.33048	0.0147083
SDCBP	MDA-9; SYCL; TACIP18; ST1	0.597172	0.00265681	1.54593	0.0117173
EIF1B	GC20	0.603504	0.0014414	1.68245	0.00724665
MSX1	HOX7; HYD1	0.605639	0.000451319	1.80083	0.0149864
ISG20	CD25; HEM45	0.607401	0.00014089	2.28768	0.00316793
UCHL1	PARK5; Uch-L1; PGP9.5	0.614419	0.00120982	1.25995	0.0311636
COMMD2	HSPC042; MGC57611	0.619701	0.000314209	1.32158	0.0485294
RBM47	DKFZp686F02235; FLJ21344; FLJ20273; FLJ21643	0.623848	1.94e-05	1.35662	0.00724505
CD97	TM7LN1	0.624682	0.00219064	1.79833	0.0150897
POFUT2	C21orf80; FUT13	0.625732	8.89e-05	1.45412	0.00684885
BTG1		0.636061	0.00470736	1.74051	0.0222344
GCLC	GCS; GLCLC; GLCL	0.638841	0.000112249	1.34986	0.0161089
FOXO4	AFX1; AFX; FOXO4; MGC120490; MLLT7	0.639644	0.000518811	1.26159	0.0172797
CDR2L	HUMPPA	0.639814	0.00154844	1.67948	0.0253283
SELK	HSPC297; MGC17057; HSPC030	0.639921	0.00271083	1.47954	0.0413583
DUSP12	YVH1; DUSP1	0.65058	0.000124331	1.27323	0.0190102
WDR33	WDC146; FLJ11294	0.650713	0.000198778	1.5367	0.0103179
RNU1F1	U1F; HSD7	0.653662	0.00348777	1.33537	0.00920676
DNAJC12	RP11-57G10.2; JDP1	0.653859	0.00108864	2.49789	0.00448587
GCLM	GLCLR	0.654113	0.00064848	1.37972	0.00746918
TMEM158	BBP; DKFZp586E1621; RIS1; p40BBP	0.654205	0.000108927	1.71357	0.00209049
RAB23	HSPC137; MGC8900; DKFZp781H0695	0.654782	0.000148995	1.73196	0.00294882
TMED5	CGI-100; RP5-976O13.2; DKFZp781B2248	0.657314	0.00208182	1.51217	0.0249515
ITPKA	IP3KA	0.657721	0.000134556	1.30091	0.0146883
TMED7	FLJ90481; CGI-109	0.657852	0.0048978	1.28995	0.0113272
TMEM206	C1orf75; RP11-384C4.5; FLJ10874	0.658812	0.000137026	1.27414	0.0358942
TMEM209	FLJ14803; NET31	0.663111	0.00038434	1.20481	0.0237467
MST4	MASK	0.664074	6.58e-05	1.20907	0.0361812
WAC	bA48B24; MGC10753; BM-016; Wwp4; PRO1741; bA48B24.1	0.665845	0.00148974	1.3469	0.0141637
SAT1	KFSD; SSAT-1; DC21; SSAT; SAT	0.666725	0.00100124	1.96658	0.00174949
PDE5A	CGB-PDE; PDE5; PDE5A1; CN5A	0.666867	3.22e-05	1.34828	0.0112543
LOC730820		0.669831	0.00126241	1.29576	0.0155853
SLC20A1	Glvr-1; PiT-1; FLJ41426; GLVR1; PIT1; DKFZp686J2397	0.676332	0.000832619	1.66118	0.001717
DDOST	AGE-R1; OST; MGC2191; WBP1; KIAA0115; OST48; OK/SW-cl.45	0.678834	0.000137778	1.30307	0.0161644
REXO2	CGI-114; MGC111570; DKFZP566E144; RFN; SFN	0.678844	0.00195376	1.27636	0.0261693
MRPS21	RPMS21; MRP-S21; MDS016	0.680128	0.00144844	1.68904	0.0193584
CTSH	CPSB; ACC-4; MGC1519; minichain; ACC-5; DKFZp686B24257	0.681005	5.89e-05	1.26752	0.0103316
AKIRIN2	FLJ10342; dJ486L4.2	0.681155	0.000132561	1.40648	0.0089301
C1orf51	FLJ25889	0.684787	0.000280228	1.58184	0.00716077
RDH10		0.686698	0.000380456	1.29853	0.0103179
LOC613037		0.691313	0.0118205	1.32455	0.0432892
SOCS2	SSI2; Cish2; STATI2; SSI-2; SOCS-2; CIS2	0.692294	0.000136158	2.13242	0.00157896
ARHGAP21	FLJ33323; DKFZp761L0424; ARHGAP10	0.693133	0.00458415	1.5623	0.0122938
SIL1	MSS; BAP; ULG5	0.694079	0.000174238	1.47866	0.0132783
UTP6	HCA66; C17orf40	0.695347	0.00284321	1.26128	0.0362953
PHACTR4	DKFZp686L07205; FLJ13171; MGC34186; MGC20618; RP11-442N24__A.1	0.697188	0.000625954	1.25487	0.0345915
RHEB	MGC111559; RHEB2	0.697528	0.0011046	1.42601	0.00714071
EXOSC8	Rrp43p; EAP2; RRP43; RP11-421P11.3; CIP3; bA421P11.3; OIP2; p9	0.698988	0.000879397	1.29424	0.0391004
EHD4	PAST4	0.6992	0.00408058	1.43026	0.006476
LOC728888		0.699984	0.000592644	1.90235	0.0013679
AKR1B1	ALDR1; MGC1804; ALR2; AR; ADR	0.702907	0.0053327	1.36769	0.00652116
CASP1	IL1BC; ICE; P45	0.704678	0.00174664	1.62191	0.0103088
MAPRE3	EBF3-S; RP3; EBF3; EB3	0.705705	0.00141331	1.42082	0.0343533
AKR1B10	ARL-1; AKR1B11; HSI; AKR1B12; ALDRLn; MGC14103; HIS; ARL1	0.705902	0.00122701	4.57174	0.000546957
CMIP	KIAA1694	0.706446	0.00120606	1.66297	0.00374282
NBPF10	AG1; AB6	0.707646	0.026148	1.30638	0.008958
TSKU	LRRC54; TSK; E2IG4	0.708566	7.37e-05	1.34421	0.00915984
PER2	KIAA0347; FASPS	0.70937	0.00853341	1.58934	0.00316793
GPC1	glypican; FLJ38078	0.709809	0.000379363	1.31714	0.0356551
AP3M2	AP47B; CLA20; P47B	0.710031	5.86e-05	1.31795	0.00987296
RASD1	MGC:26290; DEXRAS1; AGS1	0.710886	0.0023828	1.78067	0.0134559
FHL1	KYO-T; SLIM1; MGC111107; XMPMA; FHL1B; bA535K18.1	0.711263	0.00586201	1.42614	0.0236546
TMED10P	Tmp21-II	0.711583	0.000331427	1.23777	0.0255285
DPAGT1	GPT; DPAGT2; D11S366; CDG-Ij; ALG7; UAGT; DGPT; G1PT; DPAGT; UGAT	0.71208	0.00109848	1.22174	0.0449166
RPS6KB1	p70-alpha; p70-S6K; STK14A; S6K1; p70(S6K)-alpha; PS6K; S6K	0.7151	0.000695001	1.40565	0.00946745
RARRES3	MGC8906; HRASLS4; TIG3; RIG1	0.715427	0.0110179	2.33417	0.00660128
NBPF20		0.716655	0.0170199	1.39939	0.0445216
NFE2L3	NRF3	0.717529	0.000117609	1.38211	0.00984928
KIAA1267	MGC102843; DKFZP727C091; DKFZp686P06109	0.718816	0.00160603	1.21462	0.0208283
PRPSAP1	PAP39	0.719002	0.00220521	1.51582	0.013059
BIRC2	API1; Hiap-2; MIHB; RNF48; HIAP2; cIAP1	0.720417	0.0116763	1.42047	0.0116539
CCNH	p34; CAK; p37	0.72174	0.00456445	1.32657	0.0162835
CLINT1	KIAA0171; EPSINR; CLINT; ENTH; EPNR; EPN4	0.724151	0.00282864	1.23811	0.022711
CRY1	PHLL1	0.725048	0.00204171	1.35415	0.00625305
ZNF146	MGC125661; OZF; MGC125660	0.725735	0.00383236	1.30766	0.0103347
WSB1	WSB-1; SWIP1	0.726655	0.00196681	1.70722	0.00567523
DUSP5	HVH3; DUSP	0.728571	0.000459057	1.28144	0.021536
RAB3IP	MGC71495; RABIN3; FLJ22548; FLJ14660	0.734444	0.00320676	1.41271	0.0213039
KDELR2	ELP-1; ERD2.2	0.736491	0.00251013	1.2491	0.0277062
C4orf34	FLJ13289	0.737375	0.00383236	1.54159	0.00233017
UBE2L6	UBCH8; RIG-B; MGC40331	0.739676	0.0017267	4.34304	0.00133482
LOC200030	NBG	0.740444	0.0131391	1.3861	0.00962692
SEC31A	KIAA0905; HSPC334; MGC90305; ABP125; SEC31L1; HSPC275; DKFZp686N07171; ABP130	0.74237	0.0356329	1.22535	0.0217568
ATP1B3		0.742579	0.0334966	1.31323	0.0190492
NCOA7	FLJ45605; dJ187J11.3; ESNA1; Nbla00052; Nbla10993; ERAP140; MGC88425	0.742696	0.000967489	1.86552	0.00133482
TNFRSF21	MGC31965; BM-018; DR6	0.742735	0.0141727	2.39407	0.0057634
AKR1C3	HAKRB; hluPGFS; DD3; HSD17B5; HAKRe; KIAA0119; HA1753; DDX	0.743455	0.00155759	3.4696	0.00143652
ELOVL4	ADMD; STGD3; STGD2	0.744727	0.00666878	1.414	0.0425888
PARP12	MSTP109; FLJ22693; ZC3H1; ZC3HDC1; MST109; PARP-12	0.745663	0.0020449	2.94008	0.00174949
TFG	TF6; FLJ36137; TRKT3	0.751718	0.0179571	1.45269	0.0177246
CLGN		0.752428	0.0029588	1.32454	0.0255064
IBTK	BTKI; RP1-93K22.1; MGC142256; KIAA1417; MGC142258	0.754748	0.0122833	1.31412	0.0133326
LOC440353		0.757784	0.00996682	1.87257	0.00414796
PSME2	PA28beta; REGbeta; PA28B	0.759008	0.0448637	2.21833	0.0137719
BRSK1	KIAA1811; FLJ43009	0.7619	0.00472251	1.63041	0.00680831
ZFP36L1	TIS11B; ERF1; Berg36; cMG1; BRF1; RNF162B; ERF-1	0.762064	0.00985571	1.49075	0.00694503
CTBS	CTB	0.762823	0.000376093	1.46948	0.00331915
TMEM140	FLJ11000	0.764702	0.00369434	3.28084	0.00166856
BTG3	TOB55; TOB5; MGC8928; ANA; TOFA	0.764845	0.0115288	2.39115	0.00149823
JAG1	CD339; AWS; HJ1; JAGL1; MGC104644; AGS; AHD	0.764983	0.00138517	1.24416	0.0362953
ITGA5	CD49e; VLA5A; FNRA	0.766622	0.00835095	1.27842	0.0314182
DBNDD2	HSMNP1; CK1BP; C20orf35	0.767804	0.000367223	1.6299	0.00258944
RPN2	RPNII; RIBIIR; RPN-II; SWP1	0.768417	0.0342176	1.25879	0.0408649
ACBD3	GOLPH1; PAP7; GOCAP1; GCP60	0.769121	0.00430023	1.33535	0.0119785
C20orf20	MRG15BP; MRGBP; FLJ10914; Eaf7	0.7721	0.00314485	1.36155	0.0101766
KIFC2		0.774362	0.00437767	1.23521	0.0303657
LRRC37B		0.775479	0.00980583	1.35643	0.0133884
GRINA	HNRGW; NMDARA1; TMBIM3; MGC99687	0.775815	0.0148269	1.3116	0.0125602
BEX1	HBEX2; HGR74-h; BEX2	0.778358	0.00442094	1.38701	0.015922
CXCL2	MGSA beta; SCYB2; GROb; MIP-2a; CINC-2a; MIP2; MGSA-b; GRO2; MIP2A	0.778922	0.00594878	1.24212	0.0220503
NOMO2	Nomo; PM5	0.783481	0.00694267	1.33809	0.0160965
HEXB	ENC-1AS	0.784683	0.0172663	1.52419	0.0211485
PDGFC	SCDGF	0.786875	0.00578054	1.2517	0.0106765
C15orf24	C11orf3; HT022; ORF1-FL1	0.787971	0.00385145	1.55644	0.00962221
U2AF1L4	U2AF1L3; U2af26; U2AF1-RS3; U2AF1L3V1; FLJ35525; MGC33901; U2AF1RS3	0.789289	0.0013407	1.25214	0.0386375
EIF2AK2	PRKR; PKR; MGC126524; EIF2AK1	0.791449	0.01192	3.19482	0.0007901
CNTNAP1	P190; NRXN4; CNTNAP; CASPR	0.792054	0.00945479	1.23432	0.0447227
PER3	GIG13	0.792828	0.0122484	1.4065	0.0161087
LYPLAL1	KIAA1238	0.792996	0.0180241	1.33679	0.0390606
MRPS30	PDCD9; MRP-S30; DKFZp566B2024; PAP	0.793159	0.0010194	1.25041	0.0205679
SLC39A3	ZIP3	0.795897	0.0447824	1.2113	0.026833
LOC440348	A-761H5.4	0.795941	0.000898658	1.42611	0.00371692
NCOA6	TRBP; AIB3; HOXA7; ANTP; HOX1.1; ASC2; RAP250; KIAA0181; PRIP; NRC	0.797602	0.00164164	1.24304	0.0137895
ADD3	ADDL	0.79952	0.0367419	1.32848	0.0136079
SPAG9	FLJ34602; MGC14967; MGC117291; FLJ26141; JLP; HLC4; FLJ13450; PHET; MGC74461; HSS; PIG6; FLJ14006; KIAA0516	0.801733	0.00890485	1.25728	0.0129421
YWHAH	YWHA1	0.802103	0.015183	1.42036	0.00951857
DLG4	SAP90; PSD95	0.802794	0.00998652	1.39466	0.0293486
HNRNPA2B1	RNPA2; HNRNPB1; HNRNPA2; HNRPB1; FLJ22720; HNRPA2B1; HNRPA2; DKFZp779B0244; SNRPB1	0.802831	0.0117012	1.70797	0.00246698
GNA13	MGC46138; G13	0.804564	0.0228568	1.3907	0.0196695
KAT2A	hGCN5; GCN5; KAT2A; MGC102791; PCAF-b	0.805833	0.0364091	1.45564	0.0125784
KDELR3	ERD2L3	0.80749	0.0100695	1.31314	0.0113263
SUZ12	CHET9; KIAA0160; JJAZ1	0.808569	0.0364965	1.47163	0.0226005
NGRN	NEUGRIN; DSC92	0.810134	0.0112645	1.33175	0.00719811
FAM117B	FLJ38771; DKFZp686H01244; FAM117B	0.810519	0.0359547	1.24549	0.0125963
BCAS4	FLJ20495	0.811485	0.0181227	1.251	0.0131382
TAP2	APT2; RING11; PSF2; ABC18; ABCB3; D6S217E	0.813538	0.00332455	2.30295	0.00158553
BAMBI	NMA	0.814815	0.000965889	1.35669	0.00494691
CRTC3	TORC3; FLJ21868	0.818275	0.0099619	1.43493	0.0157053
SMG7	EST1C; SMG-7; FLJ23717; C1orf16; SGA56M; KIAA0250	0.818551	0.00783735	1.33732	0.011915
WDR67	Gm85; MGC126773; MGC104222; MGC138159; MGC21654	0.819313	0.0132714	1.34918	0.00725077
SRRM1	SRM160; 160-KD; POP101; MGC39488	0.819507	0.0112854	1.31657	0.00737627
CWF19L1	FLJ10998; RP11-316M21.3	0.819627	0.00684798	1.24963	0.0336433
LOC647000		0.819838	0.0185021	1.5436	0.00513694
DUSP10	MKP-5; MKP5	0.820647	0.0232087	1.60159	0.00319125
PARP2	ADPRTL3; ADPRTL2; PARP-2; ADPRT2; pADPRT-2	0.820948	0.0140713	1.34106	0.0100112
LOC644100		0.823369	0.00743773	1.32339	0.0133326
ATG5	ASP; APG5; hAPG5; APG5L	0.827511	0.00582944	1.21557	0.0277751
PHLDB2	LL5b; DKFZp686J05113; DKFZp313O2433; LL5beta; FLJ21791; DKFZp434G227	0.82786	0.00881701	1.28828	0.00769691
KLF11		0.832613	0.0214569	1.53528	0.0139856
TMEM141	MGC14141; RP11-216L13.7	1.20039	0.0490216	0.751329	0.0323181
C2orf7	PAP21; MGC13004	1.20166	0.0229768	0.696807	0.00344264
MPDU1	CDGIF; HBEBP2BPA; FLJ14836; SL15; PQLC5; Lec35	1.20175	0.0314762	0.738327	0.00798753
CERK	KIAA1646; dA59H18.3; hCERK; dA59H18.2; FLJ23239; MGC131878; LK4; FLJ21430; DKFZp434E0211	1.20251	0.0379126	0.568353	0.0100705
LOC729985		1.20281	0.0451276	0.839116	0.0341295
C2orf79		1.20287	0.0109747	0.571991	0.0015565
COMMD4	FLJ20452	1.20345	0.0452043	0.725765	0.017486
MCCC1	DKFZp686B20267; FLJ25545; MCCA; MCC-B	1.20535	0.00812491	0.764664	0.0235872
FGGY	FLJ10986; RP11-242B9.1	1.20575	0.007682	0.781002	0.0363585
HNRNPA0	hnRNPA0	1.20714	0.00477704	0.784326	0.0137729
TFIP11	FLJ22086; TIP39; bK445C9.6	1.20793	0.00704224	0.741643	0.0206081
GFPT2	GFAT2; FLJ10380	1.20819	0.0318576	0.776926	0.0113272
FAHD1	C16orf36; YISKL; DKFZp566J2046; MGC74876	1.20922	0.026179	0.755995	0.0363449
GTF2IRD2P		1.21006	0.00780665	0.805658	0.0391266
ITPK1	ITRPK1	1.21059	0.00663527	0.804024	0.0196644
LOC100128689		1.21107	0.0451104	0.825102	0.0327449
C10orf33	FLJ23849; MGC13047	1.21149	0.000661692	0.727423	0.00542859
NONO	P54; NRB54; NMT55; P54NRB	1.21211	0.0239904	0.826264	0.0233213
FAH		1.21278	0.00138694	0.801266	0.0135703
GAS7	MGC1348; MLL/GAS7; KIAA0394	1.21369	0.00173485	0.731982	0.00885564
MAP4K4	KIAA0687; FLJ90111; FLJ20373; HGK; NIK; FLJ10410; FLH21957	1.21433	0.0121617	0.746607	0.0124395
LOC646836		1.21433	0.00294695	0.82389	0.0220516
C2orf44	FLJ21945; PP384	1.2144	0.00698933	0.824705	0.0239287
KIAA1967	DBC-1; DBC1	1.21485	0.0214175	0.821797	0.0494208
RALY	P542; MGC117312; HNRPCL2	1.2152	0.00767179	0.843909	0.0348028
KRT8P9		1.21636	0.0081772	0.792029	0.00962221
LOC387703		1.21806	0.00728455	0.748339	0.016974
PCDHGB6	PCDH-GAMMA-B6	1.21878	0.0176008	0.740976	0.0112543
LOC388556		1.21882	0.00587332	0.505548	0.00223927
TMEM154	FLJ32028	1.21899	0.00288269	0.815732	0.0161503
CCDC23		1.21963	0.0100915	0.826264	0.0259341
COL11A1	STL2; CO11A1; COLL6	1.22646	0.00294272	0.786049	0.0156012
PPM1F	POPX2; CaMKPase; FEM-2; hFEM-2; KIAA0015	1.22768	0.0231868	0.723894	0.0456608
MCM5	MGC5315; CDC46; P1-CDC46	1.228	0.00314028	0.779118	0.0115182
FER1L3	FLJ36571; FLJ90777; MYOF	1.23229	0.0375358	0.535516	0.0125963
RPL23A	MDA20; FLJ27455	1.23546	0.0423634	0.51217	0.00567523
FAM58A	MGC29729	1.23727	0.000822641	0.838526	0.0240451
CUL4B	SFM2; DKFZp686F1470; MRXSC; MRXHF2; KIAA0695	1.23739	0.0288517	0.688164	0.0369975
C10orf26	MGC125648; FLJ20367; FLJ20154; OPAL1	1.23785	0.00322262	0.849332	0.0497241
DHCR7	SLOS	1.23882	0.0338649	0.658645	0.00660128
PSMB4	HsN3; PROS26; HN3	1.23895	0.0245307	0.69265	0.0120433
SAPS2		1.23925	0.00700904	0.815862	0.0391266
CYCS	CYC; HCS	1.24046	0.0127567	0.775276	0.0106765
LOC100132060		1.24175	0.00767441	0.69216	0.0107097
LOC646197		1.24346	0.00932678	0.782021	0.0270025
SHB	RP11-3J10.8; bA3J10.2	1.24346	0.00132009	0.789056	0.0205637
GNG12	FLJ31352; FLJ34695	1.2436	0.0245307	0.760835	0.0112417
COMMD3	C10orf8; DKFZp686K0399; BUP; FLJ45471	1.24364	0.00660461	0.749589	0.0258519
LOC441711		1.24472	0.00600305	0.79347	0.0303791
SEPX1	MSRB1; SELR; MGC3344; HSPC270; SELX	1.24551	0.00245836	0.7911	0.025038
MSI2	FLJ36569; MSI2H; MGC3245	1.24632	0.000691441	0.787138	0.0125148
CFL1	CFL	1.24676	0.00364155	0.80838	0.0215965
LOC401640		1.24684	0.00104774	0.521978	0.00149823
RBM4	ZCCHC21; ZCRB3A; RBM4A; LARK; DKFZp547K0918; MGC75138	1.2469	0.00138645	0.754073	0.0092071
ATP5F1	PIG47; MGC24431	1.2474	0.0068901	0.685474	0.0160965
RPUSD4	FLJ14494	1.24818	0.0221054	0.798187	0.0121158
RAB31	Rab22B	1.24921	0.015822	0.568519	0.00790231
CTSB	CPSB; APPS	1.24935	0.00101117	0.697988	0.00377131
MACF1	KIAA0465; FLJ45612; ACF7; ABP620; KIAA1251; OFC4; MACF; FLJ46776	1.24936	0.0181926	0.784589	0.0192617
LOC100129169		1.25004	0.0052202	0.767218	0.0419089
NCRNA00152		1.25105	0.035338	0.827689	0.0498767
MCC	FLJ38893; FLJ46755; DKFZp762O1615; MCC1	1.25126	0.000437702	0.838665	0.0234311
LOC729841		1.25327	0.0110908	0.762555	0.0122119
TCEB2	SIII	1.25346	0.0280678	0.785424	0.0153387
POLR2L	hsRPB10b; RPABC5; RBP10; RPB10beta; RPB7.6; RPB10; hRPB7.6	1.25384	0.0099726	0.738879	0.0055609
LOC645515		1.25418	0.0206311	0.721645	0.0460796
LOC732007		1.25468	0.0242149	0.793877	0.0385729
MYH9	NMMHCA; DFNA17; EPSTS; MHA; MGC104539; FTNS; NMHC-II-A	1.25494	0.0254666	0.730421	0.00934795
SPHAR	RP4-803J11.4; MGC88280	1.25556	0.00491849	0.738895	0.0302828
ARSB	MPS6; ASB; G4S	1.25606	0.00234034	0.718233	0.00889167
DHX9	NDH II; LKP; NDHII; DDX9; RHA	1.25798	0.00252431	0.755583	0.00645995
FLJ31306		1.26004	0.00781405	0.81137	0.0298562
GTF2IRD2B		1.26007	0.0253505	0.46298	0.00244645
MRPL33	C2orf1; RPL33L; MGC23922; MGC111093; MGC13694	1.26024	0.0419697	0.792419	0.0272887
FAM108A3	FAM108A2; C1orf47	1.26199	0.0207225	0.828326	0.0277909
MVP	LRP; VAULT1	1.26213	0.0222577	0.786729	0.0220516
MRPL53	MGC20402; FLJ90728	1.26225	0.0205163	0.580253	0.00328518
CLN5	FLJ90628; NCL	1.26256	0.00894454	0.804901	0.0430638
RBM4B	RBM30; ZCRB3B; ZCCHC15; RBM4L; MGC10871	1.26268	0.00143973	0.776198	0.0159771
BRI3BP		1.26378	0.0117472	0.841448	0.0427758
SFRS3	SRp20	1.26496	0.0244378	0.61615	0.00763839
DAP	MGC99796	1.2654	0.0379318	0.711698	0.0445216
DGCR6L	FLJ10666	1.26727	0.00129816	0.715299	0.0113263
RPS26L		1.27065	0.014519	0.724987	0.0121158
ASB1	MGC11165; KIAA1146; ASB-1	1.27106	0.00693739	0.464779	0.00133482
RPS4X	DXS306; SCR10; CCG2; SCAR; FLJ40595	1.27172	0.0370845	0.358936	0.00335666
DPYD	MGC132008; DPD; DHP; MGC70799	1.27212	0.00472251	0.729482	0.0329714
LSM7	YNL147W	1.27235	0.0431186	0.660463	0.00773815
DEF8	MGC104349; FLJ20186	1.27313	0.00365198	0.617771	0.00258944
C10orf41		1.27378	0.00338271	0.811536	0.0435228
SERGEF	Gnefr; DELGEF	1.27671	0.0021979	0.734219	0.00671629
APEX1	APEX; REF1; APE1; APE-1; HAP1; APE; APX; REF-1; APEN	1.27679	0.0221915	0.714406	0.00426205
SFRS2B	SRP46	1.27836	0.000754018	0.753916	0.00820987
PPIA	CYPH; MGC12404; MGC23397; CYPA; MGC117158	1.27908	0.00851139	0.787164	0.00997808
DPP3	FLJ11387; DPPIII; FLJ22331	1.27981	0.00105403	0.822431	0.0258519
MRPL43	MGC48892; MGC17989; bMRP36a	1.28063	0.00461479	0.759478	0.0189253
RPL22	HBP15/L22; HBP15; EAP	1.28067	0.0449292	0.410467	0.00174601
C20orf127	dJ614O4.6; MGC118948	1.28107	0.0196524	0.482149	0.00128135
EBPL	EBRP; RP11-432M24.2	1.28133	0.0250106	0.672012	0.00388604
POP5	HSPC004; RPP20; RPP2	1.28434	0.015218	0.730775	0.0224776
RPL7A	SURF3; TRUP	1.28578	0.00757211	0.432776	0.00303296
LOC401676		1.29158	0.0148887	0.490842	0.00133482
C19orf42	MGC2747	1.29165	0.00988736	0.668579	0.0030608
EFHD2	MGC4342; RP3-467K16.3	1.29171	0.00219837	0.642444	0.00236736
SLC6A6	MGC131729; TAUT; MGC10619	1.29315	0.00106337	0.76968	0.0101784
DOK5	C20orf180; MGC16926	1.29334	0.00119188	0.766832	0.0147458
FGF12	FHF1; FGF12B	1.29457	0.00330263	0.681168	0.00764841
LOC728128		1.29658	0.000367223	0.480963	0.00122404
NDUFB7	CI-B18; B18; MGC2480	1.29894	0.0139767	0.772729	0.0410383
CLCF1	CISS2; NNT1; CLC; BSF3; NR6	1.2994	0.00103181	0.805339	0.0216148
IGBP1	IBP1	1.29948	0.00319615	0.688524	0.0148157
PRICKLE4	OEBT; MGC120398; OBTP; C6orf49	1.29953	0.0123438	0.72028	0.033048
SFRS7	9G8; HSSG1; AAG3; ZCRB2; RBM37; ZCCHC20	1.30074	0.0109565	0.620248	0.0026578
GAS1		1.30098	0.00150915	0.798329	0.0109989
ACACA	ACC1; ACAC; ACCA; ACC	1.30318	0.0151838	0.63721	0.00803678
LOC100192378		1.30375	0.000325016	0.731463	0.00650652
LOC647307		1.30435	0.0021433	0.674268	0.00464059
URM1	C9orf74; RP11-339B21.4; MGC2668	1.30505	0.00988736	0.591218	0.00310415
LOC100133008		1.306	0.000212849	0.719753	0.00799374
ZNF511	MGC30006	1.3065	0.00531461	0.601712	0.00610964
LOC729217		1.30994	0.0399119	0.661034	0.00999956
PDPN	Gp38; OTS8; T1A; PA2.26; GP40; GP36; T1A-2; HT1A-1	1.31257	0.000306594	0.822735	0.024289
C10orf32	RP11-753C18.6; DKFZp686B2219; MGC27171; CYT19; AS3MT; FLJ40752	1.31313	0.00196914	0.703556	0.00496166
ANKRD22	MGC22805	1.31353	0.00247659	0.751775	0.0108182
DCPS	HSL1; HINT-5; HSPC015	1.31427	0.000531754	0.708311	0.00535188
GSTP1	DFN7; GST3; PI; FAEES3	1.3161	0.0113517	0.780041	0.0113263
POLR2F	hsRPB6; RPABC2; hRPB14.4; HRBP14.4; RPB6	1.31655	0.0135797	0.741982	0.0221007
TMSB15A	Tb15; TMSNB; TbNB	1.31737	0.000643992	0.730045	0.0114529
LOC732165		1.31795	0.00551135	0.545684	0.00812982
PAPSS1	SK1; PAPSS; ATPSK1	1.31888	0.0018552	0.769364	0.00726226
LOC729926		1.31901	0.0325556	0.356608	0.00516865
DENND5B	FLJ41648; DKFZp686P1174; FLJ43333	1.32063	0.0132504	0.754203	0.0207786
HIST1H2BH	H2B/j; H2BFJ	1.32083	0.00167542	0.736974	0.0303657
PLCB1	FLJ45792; PLC-154; PLC-I; PI-PLC	1.32126	0.0132714	0.678765	0.0241927
LOC391833		1.32178	0.0156837	0.319175	0.003265
TAF9L	TAF9B; DN7; TAFII31L; TFIID-31; DN-7	1.32345	0.00116663	0.803113	0.0257195
PTPRN2	PTPRP; ICAAR; IAR; IA-2beta	1.32462	0.000380895	0.822344	0.0237795
C5orf21	DKFZP564D172	1.32541	0.0162902	0.52093	0.0123806
ST5	HTS1; MGC33090; DENND2B; p126	1.32715	0.0010685	0.808179	0.0321331
GAD1	SCP; FLJ45882; GAD	1.32939	0.000281891	0.760877	0.00764212
C11orf51	DKFZP564M082; HSPC020	1.33007	0.0281876	0.585686	0.0157053
LOC441154		1.33033	0.00183837	0.494419	0.00352588
RPS21		1.33067	0.0247177	0.406433	0.00350128
FGFR3	HSFGFR3EX; JTK4; CD333; ACH; CEK2	1.33081	4.53e-05	0.779405	0.00806839
LOC728825		1.33124	0.000231787	0.774941	0.0154925
TIMM8B	MGC102866; TIM8B; DDP2; MGC117373; FLJ21744	1.33174	0.0199039	0.596834	0.00862347
GPR177	FLJ23091; C1orf139; WLS; EVI; MGC131760; MRP; MGC14878	1.33197	0.00300882	0.761951	0.0168007
LBH		1.33441	0.00014089	0.815364	0.0150897
IFI6	IFI-6-16; 6-16; IFI616; G1P3; FAM14C	1.336	0.0287075	0.162339	0.00184745
LOC100129034		1.33747	0.000354464	0.819776	0.0166167
CCDC56	HSPC009	1.33768	0.00125819	0.832504	0.0230738
IDS	MPS2; SIDS	1.33876	0.000615962	0.750798	0.0141978
CHMP2A	VPS2; VPS2A; CHMP2; BC-2; BC2	1.33963	0.00679152	0.649029	0.00498603
ANXA2P3	ANX2L3; LIP2; LPC2C; ANX2P3	1.34274	0.00850652	0.583976	0.0125749
TH1L	HSPC130; NELF-C; NELF-D; TH1	1.34382	0.0220305	0.652616	0.0096919
UPRT	RP11-311P8.3; DKFZp781E1243; FUR1; MGC23937	1.34453	0.000582908	0.767979	0.0186834
PODXL	MGC138240; PCLP; Gp200	1.3449	0.00119296	0.778051	0.0438192
LOC401847		1.34737	0.0040108	0.756752	0.0212847
RUNX2	PEBP2A2; MGC120023; PEA2aA; CBFA1; MGC120022; AML3; OSF2; PEBP2aA1; PEBP2A1; PEBP2aA; CCD1; CCD	1.34779	0.000104484	0.796082	0.0142784
LOC644037		1.35028	0.00664503	0.640593	0.0159541
EEF1D	EF-1D; FP1047; FLJ20897	1.35138	0.00347183	0.595289	0.00687048
LOC400948		1.35239	0.0453738	0.605903	0.0186578
ATP5E	MGC104243; ATPE	1.35811	0.0108615	0.552539	0.0084841
CORO1C	HCRNN4; coronin-3	1.35975	0.00227529	0.833763	0.0231426
SUB1	P15; p14; MGC102747; PC4	1.36086	0.00170174	0.805074	0.0310716
NFIB	NFIB2; NFIB3; HMGIC/NFIB; NFI-RED	1.36171	0.00200243	0.769496	0.0447357
ZNHIT1	ZNFN4A1; CG1I	1.36309	0.00142418	0.688185	0.011634
DUT	dUTPase; FLJ20622	1.36384	0.00198481	0.744637	0.0193584
ECHS1	SCEH	1.36505	0.00117572	0.736714	0.00628382
PRMT2	HRMT1L1; MGC111373	1.36927	0.000472142	0.565631	0.00388604
MRPL23	FLJ45387; L23MRP; RPL23; RPL23L	1.37027	0.0132504	0.702927	0.0199525
LOC644511		1.37761	0.0160086	0.391823	0.00106379
EWSR1	EWS	1.37761	0.000232166	0.781683	0.0119484
TRAPPC2L	MGC111156; HSPC176	1.37922	0.0103312	0.6177	0.00926509
MT1F	MT1; MGC32732	1.38116	0.0099619	0.42776	0.00174601
LOC729769		1.38303	0.00498819	0.687399	0.0153544
LOC100132717		1.38486	0.00748023	0.740728	0.0117173
MYOF		1.386	0.0158783	0.52769	0.0112144
TMEM120A	TMPIT	1.38608	0.000575975	0.775987	0.0140134
LOC729505		1.38833	0.000120233	0.822683	0.0215965
TP53TG1	TP53TG1; P53TG1; P53TG1-D	1.38871	0.00150999	0.824348	0.0434505
LOC642817		1.38933	0.0104415	0.575094	0.0143624
LOC728139		1.39152	0.00326363	0.368731	0.000920328
LOC644029		1.3917	0.00433818	0.372717	0.00232229
STRA13	E3; MGC14480	1.39625	0.0016173	0.751053	0.0236546
GTF2F2	TF2F2; BTF4; RAP30; TFIIF	1.39646	0.000696497	0.807079	0.0337467
LOC730994		1.39666	0.000813763	0.782246	0.0350999
C16orf33	FLJ22940	1.39752	0.00218167	0.667782	0.0137895
RPS9		1.39754	0.000120775	0.463575	0.00149823
PEX6	PAF-2; PAF2; PXAAA1	1.39825	1.31e-05	0.847857	0.0238494
LOC729423		1.39929	0.00295188	0.489518	0.00248861
LOC653324		1.40268	0.00186703	0.782488	0.00864839
ACAT2		1.40316	0.00239404	0.709249	0.0321331
LOC100129585		1.40419	0.0014933	0.814246	0.0199525
CCDC97	FLJ40267; MGC20255	1.40653	0.000309773	0.783667	0.0188403
LOC100128836		1.41717	3.7e-05	0.644285	0.00208651
GALNT10	GalNAcT10; FLJ00205; FLJ11715; pp-GalNAc-T10; DKFZp586H0623	1.41894	0.000882233	0.579497	0.00174601
FAM89B	MTVR1	1.41927	0.00236897	0.569099	0.0156151
LOC646345		1.4197	0.00119812	0.664255	0.0092071
COL12A1	BA209D8.1; DJ234P15.1; COL12A1L	1.42157	0.000267045	0.569142	0.00596191
KHDRBS3	T-STAR; SLM-2; SLM2; Etle; TSTAR; etoile; SALP	1.42498	0.000588005	0.756736	0.0407855
DNAJC4		1.43112	4.71e-05	0.835883	0.0190102
DOCK1	ced5; DOCK180	1.43386	0.000615864	0.747016	0.0258725
GSN	DKFZp313L0718	1.43591	0.0026625	0.815428	0.0327682
MXRA7	TMAP1; PS1TP1; FLJ46603; FLJ41492	1.43711	0.00199791	0.637647	0.00515312
EML1	ELP79; EMAPL; EMAP; HuEMAP; FLJ45033	1.43738	0.000718788	0.606774	0.00503557
MT3	GIFB; GRIF; GIF	1.43914	0.000175808	0.535295	0.00143652
S100A13		1.4394	0.00142421	0.767815	0.0289978
DCTPP1	RS21C6; CDA03; MGC5627	1.44084	0.00026614	0.687189	0.0174141
MGC4677	MGC17532; MGC88182	1.4436	0.000274017	0.824741	0.0285152
SNX7	MGC8717; DKFZP564F052	1.44684	0.000157589	0.755763	0.00591153
CEND1	FLJ90066; MGC34326; BM88	1.44719	2.79e-05	0.738282	0.0109294
HIGD2A	MGC2198	1.44764	0.000210262	0.628049	0.00798753
LOC650494		1.45376	0.000546971	0.60132	0.00941491
CALD1	L-CAD; CDM; MGC21352; NAG22; H-CAD	1.45471	0.0151638	0.518386	0.00610964
PGM5	PGMRP	1.45569	4.05e-05	0.768905	0.01682
CGNL1	MGC138254; JACOP; KIAA1749; FLJ14957	1.45619	0.000241	0.619331	0.003265
PCBD1	PHS; PCD; DCOH; PCBD	1.45703	0.00300882	0.632588	0.0110096
ITGB4	CD104	1.46013	0.000571261	0.586264	0.00897083
LOC387825		1.46388	0.000554976	0.399241	0.00133482
EZR	VIL2; MGC1584; CVL; FLJ26216; DKFZp762H157; CVIL	1.4646	0.00102983	0.588892	0.0131557
EGR1	G0S30; AT225; TIS8; ZNF225; NGFI-A; KROX-24; ZIF-268	1.46574	0.000384812	0.683089	0.00652116
FAM129B	OC58; MEG-3; FLJ13518; FLJ22298; RP11-356B19.6; bA356B19.6; FLJ22151; DKFZP434H0820; C9orf88	1.46833	0.00479694	0.751981	0.0104901
VCP	IBMPFD; MGC8560; TERA; p97; MGC131997	1.47514	0.0021428	0.767871	0.0279028
APBA2	X11L; MGC:14091; MGC99508; LIN-10; D15S1518E; HsT16821; MINT2	1.47702	1.52e-05	0.841994	0.0425945
VCL	MVCL; CMD1W	1.48342	0.000177698	0.695884	0.00736784
CPNE3	KIAA0636; PRO1071; CPN3	1.4842	0.0119403	0.642781	0.0497682
ITSN1	MGC134948; SH3D1A; SH3P17; MGC134949; ITSN	1.48501	0.000381252	0.631743	0.0133326
TBC1D14	FLJ32400; KIAA1322	1.49481	0.000198674	0.768168	0.0143662
RBM14	SYTIP1; COAA; SIP; DKFZp779J0927	1.49748	5.96e-05	0.813751	0.0440018
ASB9	DKFZp564L0862; MGC4954; FLJ20636	1.50034	1.43e-05	0.740165	0.00764815
LOC400027		1.50039	0.000120233	0.698466	0.0055609
HNRPA1P4		1.50231	0.00996682	0.416523	0.0031996
PFDN5	MM-1; PFD5; MGC71907; MGC5329; MM1	1.50393	0.00109021	0.755301	0.045926
LOC653505		1.50607	0.0058032	0.694326	0.0488215
LOC100131735		1.51775	0.00192068	0.825057	0.015996
CD59	MIN2; PROTECTIN; MIN3; 16.3A5; MSK21; EJ16; EL32; G344; MIC11; MIN1; MGC2354; EJ30; p18-20	1.52143	9.59e-05	0.596464	0.00397357
DAPK2	DRP-1; MGC119312	1.52586	1.54e-05	0.835459	0.0217212
RAB4A	RAB4	1.52698	6.2e-05	0.658794	0.00280547
AIF1L	MGC29466; FLJ12783; IBA2	1.52711	2.1e-05	0.576149	0.00205544
RPL13A		1.52817	0.00048503	0.46547	0.00149823
LOC390466		1.53236	0.00593623	0.79153	0.0358806
VIL2	MGC1584; CVL; FLJ26216; DKFZp762H157; CVIL	1.53683	0.000971504	0.555476	0.0120264
PYGL		1.53759	0.000242587	0.757841	0.0405955
LSS	OSC	1.53766	0.000776349	0.675465	0.0177037
PMEPA1	STAG1; PMEPA1	1.54473	1.26e-05	0.582272	0.002413
SDHC	SDH3; PGL3	1.54674	0.000421178	0.674351	0.00551512
LOC648210		1.5535	0.0280298	0.501053	0.00260715
ABTB2	DKFZP586C1619	1.55399	2.11e-05	0.839283	0.0233149
FLJ10986	RP11-242B9.1	1.57102	0.00020199	0.592502	0.0102774
HNRNPM	HNRPM4; HNRNPM; DKFZp547H118; HTGR1; HNRNPM4; NAGR1	1.57942	0.00121934	0.82116	0.0336732
ANXA2	P36; LPC2D; ANX2L4; ANX2; PAP-IV; CAL1H; LIP2; LPC2	1.58053	1.04e-05	0.546647	0.00143652
PRSS23	MGC5107; SPUVE; SIG13; ZSIG13	1.59503	0.000810684	0.507795	0.00807815
APCDD1	DRAPC1; B7323; FP7019	1.5978	3.63e-05	0.713509	0.0172963
SMAD6	MADH6; HsT17432; MADH7	1.60541	3.58e-05	0.755185	0.0284831
EPM2AIP1	FLJ11207; KIAA0766	1.60828	0.000205085	0.777826	0.049992
LOC441453		1.61207	0.000130237	0.691627	0.0265402
SKP1A	TCEB1L; MGC34403; EMC19; SKP1; OCP-II; OCP2	1.61346	0.00014884	0.800877	0.0233149
LGR6	VTS20631; GPCR; FLJ14471	1.61577	2.79e-05	0.665617	0.00561521
STARD13	FLJ37385; DLC2; GT650	1.62158	9.79e-06	0.787241	0.0299035
LOC441408		1.62167	3.59e-05	0.701386	0.00339341
HS6ST2	MGC130022; MGC130023	1.62332	5.77e-06	0.79771	0.0102774
LOC388275		1.62406	0.000325016	0.381194	0.00174949
ST6GALNAC2	SIATL1; STHM; ST6GalNAII; SIAT7B; SIAT7	1.62505	2.51e-06	0.466078	0.00128994
LOC650157		1.62998	0.000462297	0.629668	0.0112543
C1orf133		1.63245	5.3e-06	0.674713	0.00447846
NDUFA6	CI-B14; B14; LYRM6; NADHB14	1.63602	0.000211319	0.781051	0.0447351
GPM6A	GPM6; M6A	1.63882	0.000220457	0.725508	0.0142528
ANXA2P1	LPC2A; ANX2L1; ANX2P1	1.64037	0.005258	0.4871	0.00271226
TOMM6		1.64173	0.000483914	0.659916	0.0161834
LOC728732		1.64629	0.000603794	0.578603	0.0196362
BTG2	PC3; TIS21; MGC126064; MGC126063	1.65325	8.81e-06	0.787874	0.02557
NPAL3	RP3-462O23.3; DKFZp686E22155; DJ462O23.2	1.65738	2.86e-05	0.761873	0.0206081
DPM3	MGC34275; MGC125905; MGC125904	1.65969	0.0104785	0.610116	0.0233149
TPRG1	MGC126601; FLJ41238; FLJ43694; FAM79B; MGC126599	1.66442	5.01e-06	0.808595	0.0183058
HNRPA1L-2		1.66532	0.000472807	0.352084	0.00352894
ADI1	HMFT1638; SIPL; ARD; APL1; MTCBP-1; FLJ10913	1.66711	1.08e-05	0.60921	0.0032883
WDR61	REC14	1.66827	8.03e-05	0.492163	0.00208651
EPHA4	TYRO1; HEK8; SEK	1.67085	4.46e-06	0.765907	0.0140134
TMEM189	UBE2V1; Kua	1.67182	0.000155479	0.750703	0.0241927
SH3BGRL	MGC117402; SH3BGR	1.67439	0.00425501	0.779046	0.0140134
HMGCS1	MGC90332; HMGCS	1.69057	0.000196532	0.64883	0.0123872
C14orf112	HSPC203	1.69154	0.00048309	0.671826	0.03125
LOC100131609		1.69832	0.00153576	0.628265	0.0495327
LYPD1	MGC29643; PHTS; FLJ41033; LYPDC1	1.70157	2.38e-06	0.705399	0.00352894
EPHA3	HEK4; ETK1; HEK; TYRO4; ETK	1.70569	0.000199261	0.61863	0.0212847
NUAK1	KIAA0537; ARK5	1.71066	8.86e-06	0.778117	0.011789
LOC439953		1.7151	0.000163677	0.649189	0.00591637
ATP5G1	ATP5G; ATP5A	1.71933	0.00321395	0.623412	0.0479801
FAT3		1.71963	8.07e-06	0.740802	0.0145998
LOC402112		1.72018	0.000226441	0.553173	0.00362059
ACYP2	ACYP; ACYM	1.72647	0.000448408	0.809818	0.0161644
LOC100133372		1.73767	0.0119204	0.478398	0.00600322
METTL7B	MGC17301	1.73981	1.27e-05	0.621899	0.00202137
ALDH3B1	FLJ26433; ALDH7; ALDH4	1.76143	0.000284305	0.590652	0.0243198
LOC730246		1.76275	1.95e-05	0.519164	0.0015565
NUAK2	DKFZP434J037; SNARK; DKFZp686F01113; FLJ90349	1.76809	1.3e-06	0.821476	0.020802
UHRF1	Np95; hNP95; MGC138707; ICBP90; RNF106; FLJ21925	1.76883	0.0001302	0.679524	0.00737835
LOC128192		1.77537	0.00586624	0.607203	0.0167332
GINS2	Pfs2; PSF2; HSPC037	1.78053	0.000104708	0.732257	0.0156151
CYB5R2	B5R.2	1.78087	9.96e-06	0.526786	0.00260715
LOC643997		1.78087	0.0142843	0.588614	0.042588
LOC644914		1.79205	0.000580287	0.772482	0.0392979
FZD8	hFZ8; FZ-8	1.80132	1.6e-05	0.729703	0.0123081
TNS3	TENS1; FLJ13732; TEM6; MGC88434; H_NH049I23.2; FLJ35545; DKFZp686M1045; DKFZp686K12123	1.80296	0.000686324	0.523174	0.0208283
ABLIM1	KIAA0059; FLJ14564; MGC1224; LIMATIN; LIMAB1; DKFZp781D0148; ABLIM	1.81883	8.65e-06	0.416615	0.00156218
PTPRZ1	HPTPZ; RPTPB; phosphacan; HPTPzeta; RPTPbeta; PTPZ; PTPRZ; PTP18	1.82453	0.00030415	0.58555	0.033048
PLXNA2	KIAA0463; FLJ30634; OCT; PLXN2; FLJ11751	1.83272	8.41e-06	0.729201	0.0207585
SLC27A3	VLCS-3; ACSVL3; MGC4365; FATP3	1.83472	5.27e-06	0.812609	0.0265085
MT1H	MGC70702; MT1	1.84071	0.000813763	0.33892	0.00188332
CEBPD	C/EBP-delta; NF-IL6-beta; CELF; CRP3	1.8538	5.27e-06	0.815777	0.0166866
FZD4	FzE4; EVR1; GPCR; FZD4S; CD344; MGC34390; Fz-4; FEVR	1.86926	5.77e-06	0.811192	0.0378378
LOC391532		1.87156	1.35e-05	0.561302	0.00149823
CDCA7	MGC34109; JPO1; FLJ14736; FLJ14722	1.87545	1.05e-06	0.630014	0.00241073
CD44	LHR; CDW44; ECMR-III; MGC10468; MDU2; CSPG8; Pgp1; IN; MUTCH-I; MIC4; MDU3; MC56; HCELL	1.90081	0.00156382	0.603456	0.0340361
KRT15	K1CO; K15; CK15	1.90165	2.11e-05	0.582875	0.00765691
LOC100134073		1.91249	3.78e-05	0.596613	0.0158316
NTN4	PRO3091; FLJ23180	1.91873	5.08e-05	0.708162	0.0220185
POPDC3	MGC22671; bA355M14.1; POP3	1.92667	2.16e-05	0.563912	0.00362059
TPBG	5T4; M6P1; 5T4-AG	1.96749	5.35e-05	0.676566	0.0438491
CSRP1	CRP; CRP1; DKFZp686M148; D1S181E; CSRP; CYRP	1.98158	0.000120961	0.644608	0.00243003
LOC402644		2.00364	0.00123529	0.63815	0.0413578
C9orf58	MGC29466; FLJ12783; IBA2	2.01419	2.04e-05	0.422143	0.00415675
MCM4	P1-CDC21; CDC54; MGC33310; CDC21; hCdc21	2.02143	8.41e-06	0.752728	0.0183534
DBI	MGC70414; ACBD1; ACBP	2.02887	0.000208932	0.660224	0.0331052
CYR61	CCN1; IGFBP10; GIG1	2.04398	3.49e-05	0.723701	0.0197303
GPC4	K-glypican	2.04644	8.18e-07	0.712063	0.00724665
LOC100129882		2.04964	0.0306518	0.310618	0.00583003
MARCKSL1	F52; MACMARCKS; MLP; MLP1; MRP	2.06168	8.86e-05	0.646246	0.0310275
THBS1	TSP; THBS; TSP1	2.06452	8.59e-06	0.660799	0.0149479
SYNM	SYN; KIAA0353	2.08076	2.93e-06	0.599059	0.00568706
MCM6	Mis5; P105MCM; MCG40308	2.1159	3.26e-05	0.533787	0.00687048
AKAP12	DKFZp686M0430; DKFZp686O0331; AKAP250	2.21233	5.8e-07	0.597314	0.00447543
NES	FLJ21841; Nbla00170	2.26749	2.67e-07	0.596077	0.00253555
C4orf18	AD021; DKFZp434L142; AD036; FLJ38155	2.30582	1e-05	0.712602	0.0380287
SLC1A3	GLAST; EA6; FLJ25094; EAAT1; GLAST1	2.36025	4.98e-07	0.446498	0.00128994
NWD1	MGC134940	2.41013	9.23e-08	0.462889	0.00133482
CADM1	sgIGSF; Necl-2; IGSF4; MGC149785; DKFZp686F1789; TSLC1; synCAM1; RA175; SYNCAM; IGSF4A; sTSLC-1; BL2; MGC51880; ST17; NECL2	2.43221	6.52e-06	0.547803	0.00926509
SCD5	HSCD5; SCD4; FLJ21032; SCD2; ACOD4; FADS4	2.45184	2.78e-06	0.664129	0.0170721
MIR1974		2.52011	0.000389885	0.195069	0.00164793
C5orf39	AX2R; AXIIR	2.53417	4.83e-05	0.617554	0.0450532
SFRP1	FRP; FrzA; SARP2; FRP1; FRP-1	2.56384	4.27e-07	0.699052	0.00916047
SLC2A12	GLUT12; GLUT8	2.57337	9.74e-08	0.842717	0.023633
HRCT1	PRO537	2.67282	5.06e-06	0.627654	0.0313077
PMP22	CMT1A; GAS-3; DSS; CMT1E; MGC20769; HMSNIA; HNPP; Sp110	2.77574	4.95e-06	0.591912	0.00665697
CTGF	CCN2; MGC102839; IGFBP8; NOV2	2.84558	7.92e-05	0.442244	0.00600891
DHCR24	Nbla03646; seladin-1; SELADIN1; KIAA0018	2.85383	1.81e-05	0.522005	0.00205544
LMCD1		2.8911	6.38e-06	0.485306	0.00213312
ELOVL6	MGC5487; FLJ23378; FAE; LCE	3.03775	4.17e-07	0.741349	0.0220185
GPM6B	MGC17150; MGC54284; M6B	3.34784	3.99e-08	0.577668	0.00311859
RHOB	ARH6; MST081; MSTP081; RHOH6; ARHB	3.36281	9.74e-08	0.754471	0.0117243
GNG11	GNGT11	3.36857	4.26e-06	0.615045	0.033236
CNR1	CNR; CANN6; CB1A; CB1; CB1K5; CB-R	3.37464	4.27e-07	0.570799	0.0119054
AMOT	KIAA1071	3.56301	5.58e-08	0.810181	0.0372997
PREP	PEP; PE; MGC16060	3.79196	3.1e-07	0.399969	0.00251948
GYPC	MGC126191; GE; CD236R; GYPD; CD236; GPC; MGC117309; MGC126192	3.81165	2.34e-08	0.644612	0.00309954
BVES	POPDC1; POP1; HBVES; MGC42413	3.87397	5.32e-07	0.529317	0.00919686
ENC1	PIG10; NRPB; CCL28; FLJ39259; ENC-1; TP53I10; KLHL35	3.9032	4.61e-07	0.495608	0.00311859
FABP7	B-FABP; MRG; BLBP; DKFZp547J2313; FABPB	4.31932	7.57e-08	0.296241	0.00128994
SOX2OT	DKFZp761J1324	4.35015	7.02e-07	0.636227	0.0441028
GFAP	FLJ45472	5.54648	1.28e-06	0.256596	0.00129747
PRSS35	dJ223E3.1; MGC46520; C6orf158	14.8099	2e-08	0.526064	0.00920676
